# Supplementary material for: Absence of evidence is not evidence of absence: Nanopore sequencing and complete assembly of the European lobster (Homarus gammarus) mitogenome uncovers the missing nad2 and a new major gene cluster duplication
Source: BMC Genomics. 2019 May 3;20:335. doi: 10.1186/s12864-019-5704-3 (PMC6500004; doi:10.1186/s12864-019-5704-3)
Supplement: Supplementary file 2 — Data 1. Mitogenome assemblies in fasta format of 5 additional Homarus gammarus sampled from distant location in Europe (See Fig. 2c for details) (TXT 99 kb) [file 12864_2019_5704_MOESM2_ESM.txt]

>Gul84
atcacgcaacgatgactcttttcaacaaatcataaagacattggtaccctatattttatcttcggagcatgagcaggcatagtaggaacttcattaagactggtaattcgtgctgaattaggtcaaccaggaagtctcattggtgacgatcaaatctacaatgtagttgtgaccgctcacgcttttgtaataatttttttcatagttatacccattataattggaggcttcggcaactgacttgtaccacttatactaggagctccagatatagcattccctcgtataaacaatataagattttgactgctccccttttccttaacattattattaacaagaggaatagtagaaagtggagtaggaactgggtgaactgtctaccctccactctcagcagcaatcgctcatgctggcgcttctgttgatttaggaattttctcgcttcatctagctggagtttcatctattttgggtgcagtaaattttatgacaactgctattaatatacgaagaaaaggtataacaatagaccgaatacccttatttgtatgatcagtatttattacagcagttcttttgttactttcccttcctgttctagcaggagctattactatacttttaacagatcgaaacttaaatacttcattcttcgacccagcagggggaggagacccagttctctaccaacacttattctgattctttgggcatcctgaagtttatattcttattctccctgcctttggcataatttctcacattgttacacaagaatccgggaaaaaagaagcctttggaactctaggaataatttatgctataatagcaattggaattcttggtttcgttgtttgagcacaccacatatttaccgtaggtatggatgttgatacacgagcttattttacttccgccacaataattattgcagttcctacaggaattaaaatttttagatgactaggtactctccaaggtactcaaattaattatagcccatctcttctctgagccttaggttttatttttctctttacagttggtggtcttacaggagtagttcttgctaattcgtctattgacattattcttcacgacacatactatgttgttgctcactttcattatgttctgtctataggcgcagtttttggcatctttgcaggaatcgcccactgatttcccctatttacaggcttatctataaatcctaaatgattgaaaattcactttttaactatatttactggtgtaaatatcactttcttccctcaacatttcttaggattaaatggaatgccgcgacgatactctgattatcctgacgcattcactgcatgaaatgttttatcttctattggatcaataatttctcttgtagccgttcttagattcattattattgtatgagaagccttggtagttaaacgaacagttatattttctttatttttacctacttcaattgaatgacagcatgcttaccctccagctgatcacagttatatagaaattcctataatcactaactactaaaatgacagatagatgtgcaggatttaagctcctgttagggaaaattatttccttttagtaatggcaacatgaggtcacctaggattccaagacagcgcgtcaccccttatagagcaacttattttcttccatgaccatactatggttgtgctaattttaattactacttttgttggctatataatagccgctatattccccaatgcttttgttaatcgtttcctccttgaaaatcaaacaattgaagtaatttgaacaatccttcctgctattattcttatttttattgctttaccttcacttcggttactctatcttctagatgaagttaataatcctagaatcactcttaaaacaattgggcatcaatgatactgaagatatgagtattcagacttcctacaagtagagtttgattcctacataaccccatctaacgaaatagacttgtctgggtttcgacttttagacgtagacaaccgaactgtgttacctataaatacacaggtccgtatgttagtaactgcagctgatgttattcactcttgaactgtcccagctctaggagtaaaagcagatgcaattcccggtcgccttaaccaaattagatttatggttaaccgccccggattatttttcgggcaatgttcagaaatttgtggggctaatcatagatttatgccaattgtagtagaaagtgtgtcagtctcagcctttttaaattgaatctcctcctcatccgatctatcacccgatgactgaaatgcaagtataggtcttttaaacctatcatagtagaggcacctacttctggtggaaaaagttagttaattaataatatgagcttgtcaagctcaagtaattccgttggaatactttttgatgcctcaaatagcacctcttttatggttaaatctattttttatatttcttgttgggtttcttttattttttattttaaactattttataaaatccccacttaaaatatccgcttcaattgaattaaagactcaacaccaaaaagcctgaaaatgataacaagactattttctatttttgagccttcttcaagaatcttctctttatcaattaattggttatcaacttttgttggattactttttgttccttatctctattgagctgcgccttcacgttgagcattagtttggtccaaaattatgcaacttcttcacaatgagtttcaagctatcttaggacaagccactaaaggttcaactattttattcatttctttatttagatttattatatttaataatactctcgggcttctcccgtatgtgtttactagatccagacaccttgcgataactcttgcgcttgctttacctttatggctaacttttattttatttggttgaatcaaccatacccaacatatactcgctcatatagttcctcaagggacgccagggcttctaataccatttatagtgttagtagagactttaagaaatattattcgaccaggaactttagccgttcgactagcagctaatataattgcagggcatcttttgttgacacttttaggtaatataggtccctccttgtctttgactttagtgtcatttttaatgttagctcaaatccttcttttaatactggaatctgctgttgcaatgattcaatcgtatgtatttgctgtcctaaggactttatatgctagagaagttaactaatgtcatcatcacacggacaccacgcttaccatttagtcgatataagaccctgacctttaacagggtcagtgagagccataatactaaccacagggcttgttaagtgatttcaccagtttaacatagacttgctacttctaaggtttttagctactattttaacaataattcaatgatgacgagatgtaacacgtgaggggacctaccaagggctccacacccaagttgtaataaaaggacttcgttgaggaataattctatttattgtatcagaagtgttgttctttttctctttcttttgagcattttttcatagtagactttctccaacaattgaaattgggatatgttggccaccagttggaatccaaccttttaatcctttccaaattccgcttttaaacacaactattcttttgtcctccggagctaccgtaacatgggcacatcatgctattacaagatcaaatcactcagaagcaatccaaagtcttgctttaactatttttttaggattatatttttcagctcttcaagctttcgaatatgcagaagcttcttttacaattgcagactctgtctacgggtctgctttttttgtagcaactggtttccacgggcttcatgttatcattggaacttccttcttagctatttgcttctaccgactttataaatgtcacttttcttcggaccatcattttggttttgaagcagctgcttgatactgacactttgtagatgttgtatggctatttttatatatctttatctattgatgaggagggtaattaattttttaatataacaagtatatttggcttccaaccaaaaagtctagaatttctagaaaaattaattttcattatgtttattgtagtttcaacaacttttgtaattagatctgtagttataatccttgcctcgattttgtcaaaaaaacttattacagatcgagaaaaaaattccccatttgagtgtggatttgatcctaaaggctcagcacgacttcctttttctttacgcttctttttaattgcagttattttcttgatttttgacgtagaaatcactctcttacttcctcttgcttcaattattcacttaacaaatatattttcttgggctcttactggggttttatttttattgattctgctttttgggctttactatgaatggcaccaaggtgctttagaatgatcctattagagctatattcaatttatgatttatgagttgcattcataaggtgtttttataaactggctttaagattaaaaagcgaagtattgcacttagtttcggcctaaggtttgatctaatgtaggtctttaatctttggaagaagccaaaatagaggcccatcactgttaatgatgaaactggattttttatccctttcaaggaaatatttatgtcaaaaaaagaagcttctaacttcattttaagcggttgaattccgtttatatttcttttttatagtgtaaataacacgctacattttcgttgtagaactgaagtactaacttctaaaaattctgattgattacaaaaaaattagattttggttaagaaatttttacttataggcaaatttgccacccttgctgcttcaaagcaaaattctgatcttaaattttgtaagtaaattatgataaaaaatacaacaattacccagaatagaaacctttttatataaatccttacacttctactttgagaaacttgaaggtatcctgattgagatataacattagaatataaaccttgacccccaaaatgttcagatcatccatagccaccaaccttcatacacgcacctgcagtttttaacctaatgtaatttaaattaaaagtagataaaaaagacataaatcacatagaccctataaacactactttgctataactttttaatctacgcaatctatagtttacacttataatatttaaaagatagccaattaaagcacctaacacccttaatgctaaagccaacactttaaacgtgaaagttaaacaaattatatatgattcagggaagatcacccaagacaaaaaagctccgcccgtaacgccaccaatactcaaccttatcatcgatctggttgtaacaacacttttatcgttaacttggccccccagctgatcacagttatatagaaattcctataatcactaactactaaaatgacagatagacgtgcaggatttaagttcctgttagggaaaattatttccttttagtaacggcaacatgaggtcacctaggattccaagacagcacatcaccccttatagagcaacttattttcttccatgaccatactatggttgtgctaattttaattactacttttgttagctacataatagcccctatattccccaatgcttttgttaatcgtttcctccttgaaaatcaaacaattgaagtaatttgaacaatccttcctgctattattcttatttttattgctttaccttcagttcggttactctatcttctagatgaagttaataatcctagaatcactcttaaaacaattgggcatcaatgatactgaagatacgagtattcagacttcctataagtagagtttgattcctgcataacctcatctaacgaaatagacttgcctgggtttcgacttttagacgtagacagccgaactgtgttacctataaatacacaggtccgtatgttagtaactgcagctgatgttattcactcttgaactgtcccagctctaggagtaaaagcagatacaattcccggtcgccttaaccaaattagatttatggttaaccgccccggattattttcgggcaatgttcagaaatttgtggggctaatcatagatttataccaattgtagtaaaaagtgtggcagtctcagtctttttaaattgaatctcctcctcatccgacctatcacccgatgactgaaatgaaagtataggtcttttaaacctgtcatagtagaggcacctacttctggtggaaaaagttagttaattaataatatgaacttgtcaagctcaaataattccgttggaacactttttgatgcctcaaatagcacctcttttatagttaaatctattttttatatttcttgtcgggtttcttttattttttattttaaactattttataaaatccccacttaaaatatccgcttcaattgaattgaagacccaacaccaaaaagcttgaaaatgataacaagactattttctatttttgagccttcttcaagagtcttctctttatcaattaattggttatcaactcttgttggattactttttgttccttatctctattgagctgcaccttcacgttgagcattagtttggtccaaaattatgcaacttcttcacaatgagtttcaagctatcttaggacaagccactaaaggttcaactattttattcatttctttatttagatttattatatttaacaatactctcggggttttcccgtatgtgtttactagatccagacaccttgcgataactcttgtgcttgctttacctttatggctaacttttattttatttggttgaatcaaccatacccaacatacactcgctcatatagttcctcaagggacgccagggcttctaataccatttatagtgttagtagagactttaagaaatattattcgaccagaaactttagccgttcggctagcagctaatataattgcagggcatcttttgttggcacttttaggtaatataggtccctccttatctttgactttagtgtcatttttaatgttagctcaaatccttcttttaatactggaatctgctgttgcaatgattcaatcgtatgtatttgctgccctaaggactttatatgctagagaagttaactaataccatcatcacacggacaccacgcttaccatttagtcgatataagaccctgacctttaacagggtcagtgagaaccataatactaaccacagggcttgttaagtgatttcaccagtttaacatagacttactacttctaaggtttagctactattttaacaataattcaatgatgacgagatgaacacgtgaggggacctaccaagggttccgcacccaagttgtaataaaaggacttcgttgaggaataattctatttattgtatcagaagtgttgttctttttctctttcttttgagcattttttcatagtagactttctccaacaattgaaattgggatatgttggccaccagttggaacctaacctttcaatcctttcaaaattccgcttttaaacacaactattcttttgtcctccggagctaccgtaacatgagcacatcatgctattacaagatcaaatcgctcagaagcaatccaaagtcttgctttaactatttttttaggattatatttttcagctcttcaagctttcgaatatgcagaagcttcttttgcaattgcagactctgtctgcgggtctactttttttgtagcaactagtttccgagggcttcatgttatcattggaacttccttcttagctatttgcttctaccgactttataaatgccacttttcttcggaccatcattttggttttgaagcaactgcttgatactaacactttgtagatattgtatggctatttttatatatctttatctaNNNNNNNNNNNNNNNNNNNNNNNNNNNNNNNNNNNNNNNNNNNNNNNNNNNNNNNNNNNNNNNNNNNNNNNNNNNNNNNNNNNNNNNNNNNNNNNNNNNNNNNNNNNNNNNNNNNNNNNNNNNNNNNNNNNNNNNNNNNNNNNNNNNNNNNNNNNNNNNNNNNNNNNNNNNNNNNNNNNNNNNNNNNNNNNNNNNNNNNNNNNNNNNNNNNNNNNNNNNNNNNNNNNNNNNNNNNNNNNNNNNNNNNNNNNNNNNNNNNNNNNNNNNNNNNNNNNNNNNNNNNNNNNNNNNNNNNNNNNNNNNNNNNNNNNNNNNNNNNNNNNNNNNNNNNtaacaaatatattttcttgggctcttactggggttttatttttattgattctgctttttgggctttactatgaatggcaccaaggtgctttagaatgatcctattagagctatattcaatttatgatttatgagttgcattcataaggtatttttataaactggctttaagattaaaaggcgaaatattgcacttagtttcggcctaaggtttgatctaatgtaggtttttaatctttggaagaagccaaaatagaggcccatcgctgttaatgatgaaactggattttttatccctttcaaggaaatatttatgtcaaaaaaagaaacttctaacttcattttaagcggttgaattccgtttatatttcttttttatagtgtaaataacacgctacattttcgttgtagaactgaagtactaacttctaaaaattttgattggttacaaaaaattagattttgattaagaaatttttacttacagacaaatttgccacccttgctgcttcaaagcaaaattctgatcttaaattatgtaagtaaattatgataaaaaatacaacaattacccagaatagaaacctttttatgtaaatccttacacttctactttgagaaacttgaaggtatcctgattgagatataacattagaatataaaccttgacccccaaaatgttcggNNNNNNNNNNNNNNNNNNNcttcatacatgcacctgcagtttttaatctaatataatttaaattaaatgtagatagaaaaggtataaatcacatagaccctataaacactactttgctgtaactttttagtctacgcaatctatagtttacacttataatatttaaaagatagccaattaaagcacctaacacccttaatgctaaagccaacactttaaacgtgaaagttaaacaaattatatatgattcagggaagatcacccaagacaaaaaagctccgcccgtaacgccaccaatactcaaccttatcatcgatctggttataacaacacttttatcgttaacttggcttattctactcaaattaaataaacccgtcaaactataataaactaaacgaaatctgtaacaaacagttaatcctgtggccaaagcatataaaatgaaagctaataaattaatatttcttataaaagctacttctaaaattaaatctttagaataaaatcctgccaaaaatggtattccacataaagctaaattagccaaatttatacaagttctagttaaaggtattctgaaaactaatctccccatacaacgaatatcttgatattcttttacagcatgaataactactccggcacatataaataaaagtgccttgaacaaagcatgagctaataaatggaaaaaagctaaatcagcaaaaccaagagctaaaatccttaatataacaccaagctgacttaatgttgataaagcaatgatcttttttagatcatactcaaaattagcccctaaccctgctataaatattgttagacaagaaataattaataaaacagactgggcttctgatcctattaaagctgggctaaaccgaattaataagtagacacctgccgtaactagagtagaagaatgaactaaagcggatactggagtaggagctgccatggcagctggaagtcaagcagaaaaaggaatttgtgctctttttgttatagctgctaacacaactaaacattttattagtaacaaatcagaatccctcatatatcttctgtacagaataaaatttcaaccccctgctataaatattaaagaaattctaaggagaatggcaacatcaccaacccgattagataaaactgttaatattcccgcatttgcagatttttcattttggtaaaaaataactaatgcatatgatactaaaccaagcccgtcccaacctaacaagattctaattatatttggccttacaattaaagcacctatagacagcacaaaagcaagaactaaatatatgaagcgattaaatcttttgtctccttctatatagtcacctctgtagaataacactattgaagaaataNNNagtacaaatcctaaaaatataaaagaaattcaatcaaaaattaaagttattacgactgaagaagaatttaaagttataatttcccattcaattattgtcacactattataatacaaacttatgagagacaacaaaatgcaactaaaagctcttctgcataaaaacaccaacctagttaaatgtatagtaatatatcaaatcacggtttaaaataaataacttataatttcggcaccacaaaccaacgtttttattaaactatttaaactaaaatcttggtaaaattatagccattttcacaataagaacatttaaaggcaatcaatgtagtattaaaaccaaatattcagaaacttttcccgaacaacaagaaaacaatgaattaaaaaacaatccatgctgtcttattgaatatatgtataaagtgtatgcagctctaaaaaaagacaataaaccaatcccaaacatactaagttttcttcaccttactacacttaaaatcagtctgatttcccctaataaattaattgtaggaggagctgctatattaccaattcttaataaaaatcatcataatcccaacctaggtatgaaatttaataaacctttattcactaataatcttcgacttcctaaacgctcgtaaactatattagcaagacaaaaaagcccagaagagcataatccgtgtcctactataattactacagctccagtttggcctcatcaaccaaaaaccactaatcccctcaatactaaacctatatgggctactgaagaataagcaatcagtgacttaatgtctacttgacgcagacatataaatcttacaattaccccacctaaaattctgacactgactcaaaatcaagaaaatattttattaacttcagggaataaaaaaagaacgcgaatcaagccgtaaccacctaattttaataaaacaccagccaaaattattgaccctgctacaggagcttcaacatgagctttagggagtcataaatgaactagatatataggaagtttcactacaaaagcaaaaattgtacaaaaataccacataaaagtaataaaattagatctttcaacgcatggaactaaacctatcgttaacctgccacctaacctataaaatcttaataaagaaacaagtaaaggtaaagaagcaaacaatgtataaaataacatatacactccagcctgaattcgctcaggctggtaaccccagcctaaaattaaaattaaagtaggaattaaagatctttcaaacctgatataaaacaaaagataatctgttgctgaaaacgttaaaagcaatgccaatagcaatagtaaatttacaactaaaaacccatcaggagagttattagtttttttaattctttggcttgcacaaacaactaaagccatgattcatattcttaacataattaaaataaaacctagatggtccgaacctaatcttaatcccaatcctgaaacagaaaaatcatgccccataaaacacctaaaaataaaacatattaaaaacaaagaaatttgaatgaaccaccactctttaacaaacgcaatcaataaaatatttataaaaataaactttaacattgtaatgttctaaaacttctgaaacaatcgtttccgtgagttcgcacaatagaaatcaataaagaaagacccaaagcaccttcacaagctgccatagtcaaaaaaaataaagtgaaataggcttcgattcctactttagctaaacaaattactatgactcaaaaaattcctaatataataaattctaaactaagaagaactctaagtaaatgttttcgattagaaacaaaatttcataacccacaaaaaacaacgacaagaggaacgaaaataaatattaatctaagaattgacattagttttaatagtttaaaccaaaactttggtcttgtaaaccaaaaatgaaatttattttcttaaaacttcagagaaaaaagtaaacttttatctttaattcccaaaactaataNNNNNNNNNactactctctgaaatcttgttttttattcttcctcttatttttgcaacttcattactcttcacacgtcttattcatcctttatctataggcctcacattattgattcaaactgttataatttcacttgctgcagggttaaacaacaactctttttggttctcatacattctttttcttatttttttgggggccatattagtattatttatttatgtcgcctcacttgcttctaatgagccattcaaattctcagccacagctttaatagttatttcaagattttctttatttttaacagctttcataatactaaaagaccctctttatattactcctgatatttccattattagatcagcgatttcttcagatatattttcgcttgatgctacttctactctagtaagaactatttatagcccaccaacaatatcttttactttatttatagttctttatcttttattaactcttattgttattgtaaaaattgttaatctttattcaagaccacttcgactatcctactaatgacgacacctattcgtaaaagccatcccctttttaaaattgctaacggagctttagtagatatgcctattccaagaaatatctcgacattctgaaactttggatctttattaggcttatgcttagttgtccaaattgttactggtctttttcttgctatacactatactgctcatattgatttagctttctctagtgttgcccatatttgtcgagatgtaaattacggatgacttcttcgtacacttcatgctaatggggcttcttttttctttatttgcctttatttacatatcggacgtggtatatattacggatcctacttattttttcatgcttgaatagtaggagttgttattttattcatagttatagcaacagcttttctaggttatgttttaccttggggtcaaatatctttctggggtgcaacagttattactaaccttttttctgctatcccttatattggaactgaactcgtacaatgaatttgaggcggatttgcagttgataatgcaacactaactcgattttttacaattcatttcttattaccatttttagtagcagctgcaactctgatccatatcttatttattcatcaaactggagctaataatccgcttgggattgcaagacatatcgataaagttccatttcatccttattttacttttaaagatgttgttggatttatagttatattgaccgtattaattttattaactcttctgaatccctacctccttggagatcctgacaattttgtgccagctaacccattagtcacaccagcacacattcaacctgaatgatactttttatttgcatacgctatcttgcgatcaattccaaacaaattgggaggagtaattgccctagctatatcaattgcaattttaataattttaccttttacccatacttctaaattccgaagactaactttttatcctttaaatcaaattttattttgatctttaattgcaattgttattcttctaacctgaattggagctcgacccgtcgaagatccttttgttattacagggcaaatcctgacagtagtgtatttcctttattatattgtcaatcctctttcactcttattatgggataaactgcttgattgatagtttagtttatttaaaacagatgttttgaaaacatcaataaggacactaaaacgtcttaactattgttctattttcaatatactaaattagttatagactaaatcatagaacaataacataatatttttatgcctatgaaaaaaattaaataattaagagaaactggtaaaaacctttttcaagctaaccctattaacttatcataacgaagacgaggaagagtccctcgaactcaaataaacgcaaatctcacccctaccaactttgcataaaaaaggggactagaaggacctccacctaaaaacaataatgcgaatagtgcccttataaacaaaattctagcatactcagctataaaaattaaagcaaaaccacctcttctgtactcagtattaaatccagacactaactctgattcgccttctgcaaaatcaaagggagttcgatttgtctcagctaaacaagaagcaaatcaaatcaaagctaacggcaatgtgacccacaaaaatcatacactttcttgatataaattaaaaagttctaaactaaaaccaccaactaaaaaaataaaagaaagcagaattaaagcaagactaacttcataagagatagtctgagcaacagcacgaagcctacctaacaaagagtatttacagttagaagctcaaccagctcttatagttgaatagacacctaaccttaaacaacacaagaagaaaagaactcctatatttaaatttattattccaacttcataaggaattactaaccacacaattaatgcagtaaacaaactaaaaacaggtgaagcataatacgggagaaaattagattttacaggtaccgtttgctctttagtaaataacttcacagcgtccgcaaagggttgtagcagtccaataaaaccaactttatttggtcctttacgaatttggatatatcctaaaattttacgttctagtaaagtgacaaatgcaacacctacaagaacacaaataattaaaattaaataactaacaaatataactaaagctatcacaaactgttttattcaaacatttttgaatatatgtttattacttatagaaaactctatctaattagatcctaagtctaatgcatcacatctgccaaagtaatatagttaatctatacttaaaaattattttaattactaaatcctttcgtactaaagtaatttctgttttcttaaaagatagaaaccaacctggctcacgccggtttgaactcaaatcatgtaaaaatttaaaggtcgaacagacctacctccacaactcctacgccatggcgaatttttaattcaacatcgaggtcgcaaacttttttgtcgatatgaactctcaaaataaataacgctgttatccctaaagtaacttaaatttttaatcaacaacaaggatcattacacacaaatatctctgtattttagatttaaacagttacaaattatatcatcgtcgccccaacgaaataattcagtgtataaataatattaaacttttaactcatctaattatatactaaattattaagctttatagggtcttatcgtccctttaaaatatttaagccttttcacttaaaagtcaaattcaattattgtatttgagacagtttgcttcttgtccaaccattcatacaagcctccaattaagagactaatgactatgctaccttcgcacggttaaaataccgcggccctttagtttgatcccagtgggcaggttagactttataaaccatcatatagacatgtttttgataaacaggcagaagctttatttgccgagttccttaacccacatcagccaatatttaaaatttattaattttttaatattttactatttacaaaattttctactaataaaatcattttatctatagatacaaagattatcaacatttttagatacaactacaagaagaatataaataactttaatttaaaaattagttaaaacactttattcatatggctacttctaagcctaattcaactattaaataaatttctcctatacNNttttatattttgaataagaagctcaaccctcctattcttacatttaattttctttaaatattaaaactgaattaaattcatttttctaaaaaccagatatcaaaggaatcgtttaacatttcatcactaaattaatattaaagatatttatgccacaataacctttttattaatttagctcttcctttttcgggatcaaaaaattatttttaaaattttaattttccctgatacacaaggtacaaaaatttacttttgctttcttattattaaattttcatttatttcaccattcttttacaatactttcaactctagcctttatctcagttttcgattcaaaattttagatttctacttacttcttttatataaaaatatttttctcatttatattctaacactaaataacaatagcaaagatttataatactcaaaatataatcgatttgcacgataaaccttctcaacgtaagcgagatgctaaactataaagctttatttcgattatttctagggacactttccagtacacctactatgttacgacttatttcattttaaatgaaagtgacgggcgatatgtacataatttagagcttataccaaaaaagcttattaaactttttttacaattacatccaccttctttgaaaataattctatcttcaatccgttataaataagtattattgtaactcatttctacttatctatcagctgcaccttgatctaatatatttaatttttttaatcccaataattaactttttcaagattatttaataatgacggtatacaaactgtaaaatttaccaagataagtaagattctgcgtgttttatcgtttatagaacaagttcctctaacaagactaaaataccgccaaattctttgattttaaagaatataactattaatattcaagcattttaattttactcccaggtgtaatagggtatctaatcctagttcataccctggcatctacagtttcatcttcattatatactagcttagtttactaattaataatctaattttaccttttattaaaataaactaaactaatttataaatttttaattaactgttaactaagttacttttacttaatcttaaagtgtaaccgcgactgctggcacaaaacttagtcagacttcttataactaccaaatcaggctNNNNNNNNNNNNNNNNNNNNNNNNNNNNNNNNNNNNNNNNNNNNNNNNNNNNNNNNNNNNNNNNNNNNNNNNNNNNNNNNNNNNNNNNNNNNNNNNNNNNNNNNNNNNNNNNNNNNNNNNNNNNNNNNNNNNNNNNNNNNNNNNNNNNNNNNNNNNNNNNNNNNNNNNNccaatgtacaaatagtattttttaatttttaacggtttaataaacatgctataattaaagaaatttaatataaacattaaaattaacaatataaatataattataagttttaataattaagcatattaatataagtcatttattactaaaaaaaatctgtcccacgcccaagtcaagctaaaaaattatgaaggtaaaataccatttcatgcagctttgaaagaaacctcgacaaaattggaaattgttatgaagtttgttagaagtgctaactagctccctaacaacaaagtgaagttagggacttagttagcactttccattaacttactaaccttaaaaaaaatatttgagttatagtaatatatctacatatttcaaacctgaaaatcaaatttttaaaagtgctggtctgcttcaaaacgcgtcaatatactaaacaccgaaattttgattatgatttttttttataattaaaatataagtattttaaaatttgtaaccgcacatgggtcgctaccatgcgccggcaacttcaattttttttaaaaaaaatgagaatttaccttcacaataaataatcacatcaaaactaccatatttaaataattttttacgctgaaattcaacaaatttagcggttaaaatcattcttaatattgtgtcattatgattttcaataaaaatgttagttagggagctcgttagaaatgccaactaactccctaacttgcttttttgtgataacaaacctaccacgcaaaaatatagttagggagcccgttgggaaaatcatgattctcatgaaacttaggaaaaactattctaatcctatatacgagaccctatatgggtcgctcccatgcgccggcaacttcaattttatgggaaatttaacacaaacctctattttttgctcaaaaataaaagttctggtctcaaagttgaatagaaaatttcccatacgNNNNNNNNNNNNNNNNNNNNNNNNNNNNNNNNNNNNttttttaattatatatacatttaattaaatgtaaggagagagctcgtaacctagtcttctaNNNNNNNNNNNNNNNNNNNNNNNNaaatatatttttaaggcgaatctaaaatgtaaacttatataatttcattgaaatacttgattaattgaaaaatcgagagttgagctgtataaatcgactcaataagatctataatgaaatctaagccctttaaaatggtcacttcttcctgaggggagttcccatttcccaacgggcttagatttctattgggagagggaattttataattacagaaggctgaatataaatcataactgtcccagatatatNNNNNNNNNNNNNNNNNNNNNNNNNNNNNNNNNNNNNNNNNNNNNNNNNNNNNNNNNNNNNNNNNNNNNNNNNNNNNNNNNNNNNNNNNNNNNNNNNNNNNNNNNNNNNNatttacactaacctcattatattaaaatatgacgcctgaaaaagggctgtcttgataggacagattatgtaatttttttactcatgttatctatatacaatggaattccaccaattctttaaagatcaaaacttttcgtgccgtttacaccagtatacaaaagataagctaattctaagctaatgggttcataccccgtttatgagagcataaacctctctctttttaatgctaatttctccctctcaattaatatttattttaaccctaatttcaggaacaattttatctatttcttccacttcatgatttggggcctgagcaggattagaattaaaccttttgtcttttattcctttaattattacaaagaataatcaatattcttctgagtctgcgcttaaatactttcttgttcaagctcttggatctgctattattattttttcagcctcaattatattaatttctcccagcttcgcgccactttgtttggcgcttgcccttcttcttaaactaggagctgctccattccatttttgattccctcaagttatagaaggaataaattgaatccaatctattgtacttataactattcaaaaaattgctcctatactcctactctcatatcttacttttaatttcttagttacaactattttattttatgcaattatcctatcagcaatcattggagcagttggtgggattaatcagactatacttcgaaaaattatagctttttcttctattaatcacatagcatgaatactttctgctattttaattagtgaaaatatatgaacaatatactttactttttactctttaatatcttcttcagtagcattaatctttcacttccaacagatttttcatttttcccaaattacttctaataatgtttccccattacctaataagattcttatgctattatctttgctttctctaggaggactacctccttttactggcttttttccaaaatgaattttgatccaataaataacctctagttatttttttatgcccttattagttcttcttgcatctaccttgatttctctatattactatttgcgaatctcaatttcggcattagttcttttttcaccaaaattgaaatgatcgtttccgtaccgaaggcaaagattctttacccccttaatagcatttatcaatcttttcggactttttgtcccatcaatttttattatattctaagattttaagttatttaaactaacatccttcaaagttgtcaaaaaaagaaaatcttttaaatcttaaaatgctttcatttcaatattttttttgttaagccccagtgatatacacatctttagatttgcaatctaacgtcttaataatttccactatgcagcctaataagaaagtttaaacttgtttatagatttacaatctatcgcctattcctcagccacctt
>Jer01
atcacgcaacgatgactcttttcaacaaatcataaagacattggtaccctatattttatcttcggagcatgagcaggcatagtaggaacttcattgagactggtaattcgtgctgaattaggtcaaccaggaagcctcattggtgacgatcaaatctacaatgtagttgtgaccgctcacgcttttgtaataatttttttcatagttatacccattataattggaggcttcggcaactgacttgtaccacttatactaggagctccagatatagcattccctcgtataaacaatataagattttgactgctccccttttccttaacattattattaacaagaggaatagtagaaagtggagtaggaactgggtgaactgtctaccctccactctcagcagcaatcgctcatgctggcgcttctgttgatttaggaattttctcgcttcatctagctggagtttcatctattttgggtgcagtaaattttatgacaactgctattaatatacgaagaaaaggtataacaatagaccgaatacccttatttgtatgatcagtatttattacagcagttcttttgctactttcccttcctgttctagcaggagctattactatacttttaacagatcgaaacttaaatacttcattcttcgacccagcagggggaggagacccagttctctaccaacacttattctgattctttgggcatcctgaagtttatattcttattctccctgcctttggcataatttctcacattgttacacaagaatccgggaaaaaagaagcctttggaactctaggaataatttatgctatgatagcaattggaattcttggtttcgttgtttgagcacaccacatatttaccgtaggtatggatgttgatacacgagcttattttacttccgccacaataattattgcagttcctacaggaattaaaatttttagatgactaggtactctccaaggtactcaaattaattatagcccatctcttctctgagccttaggttttatttttctctttacagttggtggtcttacaggagtagttcttgctaattcgtctattgacattattcttcacgacacatactatgttgttgctcactttcattatgttctgtctataggcgcagtttttggcatctttgcaggaatcgcccactgatttcccctatttacaggcttatctataaatcctaaatgattaaaaattcactttttaactatatttactggtgtaaatatcactttcttccctcaacatttcttaggattaaatggaatgccgcgacgatactctgattatcctgacgcattcactgcatgaaatgttttatcttctattggatcaataatttctcttgtagccgttcttagattcattattattgtatgagaagccttggtagttaaacgaacagttatattttctttatttttacctacttcaattgaatgacagcatgcttaccctccagctgatcacagttatatagaaattcctataatcactaactactaaaatgacagatagatgtgcaggatttaagctcctgttagggaaaattatttccttttagtaatggcaacatgaggtcacctaggattccaagacagcgcgtcaccccttatagagcaacttattttcttccatgaccatactatggttgtgctaattttaattactacttttgttggctatataatagccgctatattccccaatgcttttgttaatcgtttcctccttgaaaatcaaacaattgaagtaatttgaacaatccttcctgctattattcttatttttattgctttaccttcacttcggttactctatcttctagatgaagttaataatcctagaatcactcttaaaacaattgggcatcaatgatactgaagatatgagtattcagacttcctacaagtagagtttgattcctacataaccccatctaacgaaatagacttgtctgggtttcgacttttagacgtagacaaccgaactgtgttacctataaacacacaggtccgtatgttagtaactgcagctgatgttattcactcttgaactgtcccagctctaggagtaaaagcagatgcaattcccggtcgccttaaccaaattagatttatggttaaccgccccggattatttttcgggcaatgttcagaaatttgtggggctaatcatagatttataccaattgtagtagaaagtgtgtcagtctcagcctttttaaattgaatctcctcctcatccgatctatcacccgatgactgaaatgcaagtataggtcttttaaacctatcatagtagaggcacctacttctggtggaaaaagttagttaattaataatatgagcttgtcaagctcaagtaattccgttggaatactttttgatgcctcaaatagcacctcttttatggttaaatctattttttatatttcttgttgggtttcttttattttttattttaaactattttataaaatccccacttaaaatatccgcttcaattgaattaaagactcaacaccaaaaagcctgaaaatgataacaagactattttctatttttgagccttcttcaagaatcttctctttatcaattaattggttatcaacttttgttggattactttttgttccttatctctattgagctgcaccttcacgttgagcattagtttggtccaaaattatgcaacttcttcacaatgagtttcaagctatcttaggacaagccactaaaggttcaactattttattcatttctttatttagatttattatatttaataatactctcgggcttctcccgtatgtgtttactagatccagacaccttgcgataactcttgcgcttgctttacctttatggctaacttttattttatttggttgaatcaaccatacccaacatatactcgctcatatagttcctcaagggacgccagggcttctaataccatttatagtgttagtagagactttaagaaatattattcgaccaggaactttagccgttcgactagcagctaatataattgcagggcatcttttgttgacacttttaggtaatataggtccctccttgtctttgactttagtgtcatttttaatgttagctcaaatccttcttttaatactggaatctgctgttgcaatgattcaatcgtatgtatttgctgtcctaaggactttatatgctagagaagttaactaatgtcatcatcacacggacaccacgcttaccatttagtcgatataagaccctgacctttaacagggtcagtgagagccataatactaaccacagggcttgttaagtgatttcaccagtttaacatagacttgctacttctaaggtttttagctactattttaacaataattcaatgatgacgagatgtaacacgtgaggggacctaccaagggctccacacccaagttgtaataaaaggacttcgttgaggaataattctatttattgtatcagaagtgttgttctttttctctttcttttgagcattttttcatagtagactttctccaacaattgaaattgggatatgttggccaccagttggaatccaaccttttaatcctttccaaattccgcttttaaacacaactattcttttgtcctccggagctaccgtaacatgggcacatcatgctattacaagatcaaatcactcagaagcaatccaaagtcttgctttaactatttttttaggattatatttttcagctcttcaagctttcgaatatgcagaagcttcttttacaattgccgactctgtctacgggtctactttttttgtagcaactggtttccacgggcttcatgttatcattggaacttccttcttagctatttgcttctaccgactttataaatgtcacttttcttcggaccatcattttggttttgaagcagctgcttgatactgacactttgtagatgttgtatggctatttttatatatctttatctattgatgaggagggtaattaattttttaatataacaagtatatttggcttccaaccaaaaagtctagaatttctagaaaaattaattttcattatgtttattgtagtttcaacaacttttgtaattagatctgtagttataatccttgcctcgattttgtcaaaaaaacttattacagatcgagaaaaaaattccccatttgagtgtggatttgatcctaaaggctcagcacgacttcctttttctttacgcttctttttaattgcagttattttcttgatttttgacgtagaaatcactctcttacttcctcttgcttcaattattcacttaacaaatatattttcttgggctcttactggggttttatttttattgattctgctttttggactttactatgaatggcaccaaggtgctttagaatgatcctattagagctatattcaatttatgatttatgagttgcattcataaggtgtttttataaactggctttaagattaaaaagcgaagtattgcacttagtttcggcctaaggtttgatctaatgtaggtctttaatctttggaagaagccaaaatagaggcccatcactgttaatgatgaaactggattttttatccctttcaaggaaatatttatgccaaaaaaagaagcttctaacttcattttaagcggttgaattccgtttatatttcttttttatagtgtaaataacacgctacattttcgttgtagaactgaagtactaacttctaaaaattctgattgattacaaaaaaattagattttggttaagaaatttttacttataggcaaatttgccacccttgctgcttcaaagcaaaattctgatcttaaattttgtaagtaaattatgataaaaaatacaacaattacccagaatagaaacctttttatataaatccttacacttctactttgagaaacttgaaggtatcctgattgaggtataacattaaaatataaaccttgacccccaaaatgttcggatcatccatagccaccaaccttcatacatgcacctgcagtttttaacctaatgtaatttaaattaaaagtagataaaaaaggcataaatcacatagaccctataaacactactttgctgtaactttttaatctacgcaatctatagcttacacttataatatttaaaagatagccaattaaagcacctaacacccttaatgctaaagccaacactttaaacgtgaaagttaaacaaattatatatgattcagggaagatcacccaagacaaaaaagctccgcccgtaacgtcaccaatactcaaccttatcatcgatctggttgtaacaacacttttatcgttaacttggccctccagctgatcacagttatatagaaattcctataatcactaactactaaaatgacagatagacgtgcaggatttaagttcctgttagggaaaattatttccttttagtaacggcaacatgaggtcacctaggattccaagacagcacatcaccccttatagagcaacttattttcttccatgaccatactatagttgtgctaattttaattactacttttgttagctatataatagcccctatattccccaatgcttttgttaatcgtttcctccttgaaaatcaaacaattgaagtaatttgaacaatccttcctgctattattcttatttttattgctttaccttcagttcggttactcaatcttctagatgaagttaataatcctagaatcactcttaaaacaattgggcatcaatgatactgaggatacgagtattcagacttcctataagtagagtttgattcctacataacctcatctaacgaaatagacttgcctgggtttcgacttttagacgtagacaaccgaactgtgttacctataaatacacaggtccgtatgttagtaactgcagctgatgttattcactcttgaactgtcccagctctaggagtaaaagcagatacaattcccggtcgccttaaccaaattagatttatggttaaccgccccggattattttcgggcaatgttcagaaatttgtggggctaatcacaaatttataccaattgtagtagaaagtgtggcagtctcagcctttttaaattgaatctcctcctcatccgacctatcacccgatgactgaaatgaaagtataggtcttttaaacctgtcatagtagaggcacctacttctggtggaaaagttagttaattaataatatgagcttgtcaagctcaagtaattccgttggaacactttttgatgcctcaaatagcacctcttttatagttaaatctattttttatatttcttgtcgggtttcttttattttttattttaaactattttataaaatccccacttaaaatatccgcttcaattgaattaaagactcaacaccaaaaagcctgaaaatgataacaagactattttctatttttgagtcttcttcaagaatcttctctttatcaattaattggttatcaacttttgttggattactttttgttccttatctctattgagctgtaccttcacgttgagcattagtttggtccaaaattatgcaacttcttcacaatgagtttcaagctatcttaggacaaaccactaaaggttcaactattttattcatttctttatttagatttgttatatttaataatactctcggggttttcccgtatgtgtttactagatcgagacaccttgcgataactcttgcgcttgctttacctttatggctaacttttattttatttggttgaaccaaccatacccaacatacactcgctcatatagttcctcaagggacgccagggcttctaataccatttatagtgttagtagagactttaagaaatattattcgaccaggaactttagccgttcgactagcagctaatataattgcagggcatcttttgttgacacttttaggtaatataggttcctccttatctttgactttagtgtcatttttaatgttagctcaaatccttcttttaatactggaatctgctgttgcaatgattcaatcgtatgtatttgctgccctaaggactttatatgctagagaagttaactaataccatcatcacacggacaccacgcttaccatttagtcgatataagaccctgacctttaacagggtcagtgagaaccataatactaaccacagggcttgttaagtgatttcaccagtttaacatagacttactacttctaaggttttagttactatttcaacaataattcaatgatgacgagatgtgacacgtgaggggacctaccaagggctccacacccaagttgtaataaaaggacttcgttgaggaataattctatttattgtatcagaagtgttgttctttttctctttcttttgagcattttttcatagtagactttctccaacaattgaaattgggatatgttggccaccagttggaatccaaccttttaatcctttccaaattccgcttttaaacacaactattcttttgtcctccggagctaccgtaacatgggcacatcatgctattacaagatcaaatcactcagaagcaatccaaagtcttgctttaactatttttttaggattatatttctcagctcttcaagctttcgaatatgcagaagcttcttttacaattgcaaactctgtctacaggtctactttttttgtagcaactggtttccatgggcttcatgttatcattggaactttcttcttagctatttgcttctaccgactttataaatgtcacttttcttcggaccatcattttggttttgaagcagctacttgatactgacactttgtagatgttgtatggctatttttatatatctttatctattgatgagaagggtaattaattttttaatataacaaatatatttagcttccaaccaaaaagtctagaatttctagaaaaattaattttcattatgtttattgtagtttcaacNNNNNNNNNNNNNNNNNNNNNNNNNNNNNNNNNNNNNNNNNNNNNNNNNNNNNNNNNNNNNNNNNNNNNNNNNNNNNNNNNNNNNNNNNNNNNNNNNNNNNNNNNNNNNNNNNNNNNNNNNNNNNNNNNNNNNNNNNNNNNNNNNNNNNNNNNNNNNNNNNNNNNNNNNNNNNNNNNNNNNNNNNNNNNNNNNNNNNNNNNNNNNNNNNNNNNNNNNNNNNNNNNNNNNNNNNNNNNNNNNNNNNNNNNNNNNNNNNNNNNNNNNNNNNNNNNNNNNNNNNNNNNNNNNNNNNNNNNNNNNNNNNNNNNNNNNNNNNNNNNNNtagagctatattcaatttataatttatgagttgcattcataaggtatttttataaactggctttaagattaaaaagcgaaatattgcacttagtttcggcctaaggtttgatctaatgtaggtctttaatctttggaagaacccaaaatagaggcccatcgctgttaatgatgaaactagattttttacccctttcaaggaaatatttatgtcaaaaaaagaaacttctaacttcattttaagcggttgaattccgtttatatttcttttttatagtgtaaataacacgctacattttcgttgtagaactgaagtactaacttctaaaaattttgattgattacaaaaaattagattttgattaagaaatttttacttacagacaaatttgccacccttgctgcttcaaagcaaaattctgatcttaaattatgtaagtaaattatgataaaaaatacaacaattacccagaatagaaacctttttatgtaaatccttacacttctactttgagaaacttgaagatatcctgattgagatataacattagaatataaaccttgacccccaaaatgttcggatcatccatagtcaccaaccttcatacatgcacctgcagtttttaatctaatataatttaaattaaatgtagatagaaaaggtataaatcacatagaccctataaacactactttgctataactttttagtctacgcaatctatagtttacacttataatatttaaaagatagccaattaaagcacctaacacccttaatgctaaagccaacactttaaacgtgaaagttaaacaaattatatatgattcagggaagatcacccaagacaaaaaagctccgcccgtaacgccaccaatactcaaccttatcatcgatctggttataacaacacttttatcgttaacttggcttattctactcaaattaaataaacccgtcaaactataataaactaaacgaaatctataacaaacagttaatcctgtggccaaagcatataaaatgaaagccaataaattaatatttcttataaaagctacttctaaaattaaatctttagaataaaatcctgccaaaaatggtattccacataaagctaaattagccaaatttatacaagttctagttaaaggtattctgaaaactaatctccccatacaacgaatatcttgatattcttttacagcatgaataactactccggcgcatataaataaaagtgccttgaacaaagcatgagctaataaatggaaaaaagctaaatcagcaaaaccaagagctaaaatccttaatataacaccaagctgacttaatgttgataaagcaatgatcttttttagatcatactcaaaattagcccctaaccctgctataaatattgttagacaagaaataattaataaaacagactgggcttctgatcctattaaagctgggctaaaccgaattaataagtagacacctgccgtaactagagtggaagaatgaactaaagcggatactggagtaggagctgccatggcagctggaagtcaagcagaaaaaggaatttgtgctctttttgttatagctgctaacacaactaaacattttattagtaacaaatcagaatccctcatatatcttctgtacagaataaaatttcaaccccctgctataaatattaaagaaattctaaggagaatggcaacatcaccaacccgattagataaaactgttaatattcccgcatttgcagacttttcattttggtaaaaaataactaatgcatatgatactaaaccaagcccgtcccaacctaacaagattctaattatatttggccttacaattaaagcacctatagacagcacaaaagcaagaactaaatatatgaagcgattaaatcttttgtctccttctatatagtcacctctgtagaataacactattgaagaaataaaaagtacaaatcctaaaaatataaaagaaattcaatcaaaaattaaagttattacgactgaagaagaatttaaagttataatttcccattcaattattgtcacactattataatacaaacttatgagagacaacaaaatgcaactaaaagctcttctgcataaaaacaccaacctagttaaatgtatagtaatatatcaaatcacggtttaaaataaataacttataatttcggcaccacaaaccaacgtttttattaaactatttaaactaaaatcttggtaaaattatagccgttttcacaataagaacatttaaaggcaatcaatgtagtattaaaaccaaatattcagaaacttttcccgaacaacaagaaaacaatgaattaaaaaacaatccatgctgtcttattgaatatatgtataaagtgtatgcagctctaaaaaaagacaataaaccaatcccaaacatactaagttttcttcaccttactacacttaaaatcaggctgatttcccctaataaattaattgtaggaggagctgctatattaccaattcttaataaaaatcatcacaatcccaacctaggtatgaaatttaataaacctttattcactaataatcttcgacttcctaaacgctcgtaaactatattagcaagacaaaaaagcccagaagagcataatccgtgtcctactataattactacagctccagtttggcctcatcaaccaaaaaccactaatcccctcaatactaaacctatatgggctactgaagaataagcaatcagtgacttaatgtctacttgacgcagacatataaatcttacaattaccccacctaaaattctgacactgactcaaaatcaagaaaatattttattaacttcagggaataaaaaaagaacgcgaatcaagccgtaaccacctaattttaataaaacaccagccaaaattattgaccctgctacaggagcttcaacatgagctttagggagtcataaatgaactagatatataggaagtttcactacaaaagcaaaaattgtacaaaaataccacataaaagtaataaaattagatctttcaacgcatggaactaaacctatcgttaacctgccacctaacctataaaatcttaataaagaaacaagtaaaggtaaagaagcaaacaatgtataaaataacatatacactccagcctgaattcgctcaggctggtaaccccagcctaaaattaaaattaaagtaggaattaaagatctttcaaacctgatataaaacaaaagataatctgttgctgaaaacgttaaaagcaatgccaatagcaatagtaaatttacaactaaaaacccatcaggagagttattagtttttttaattctttggcttgcacaaacaactaaagccatgattcatattcttaacataattaaaataaaacctagatggtccgaacctaatcttaatcccaatcctgaaacagaaaaatcatgccccataaaacacctaaaaataaaacatattaaaaacaaagaaatttgaatgaaccaccactctttaacaaacgcaatcaataaaatatttataaaaataaactttaacattgtaatgttctaaaacttctgaaacaatcgtttccgtgagttcgcacaatagaaatcaataaagagagacccaaagcaccttcacaagctgccatagtcaaaaaaaataaagtaaaataggcttcgattcctactttagctaaacaaattactatgactcaaaaaattcctaatataataaattccaaactaagaagaactctaagtaaatgttttcgattagaaacaaaatttcataacccacaaaaaacaacgacaagaggaacgaaaataaatattaatctaagaattgacattagttttaatagtttaaaccaaaactttggtcttgtaaaccaaaaatgaaatttattttcttaaaacttcagagaaaaaagtaaacttttatctttaattcccaaaactaatattttattaaactactctctgaaatcttattttttattcttcctcttatttttgcaacttcattactcttcacacgtcttattcatcctttatctataggcctcacattattgattcaaactgttataatttcacttgctgcagggttaaacaacaactctttttggttctcatacattctttttcttatttttttgggggccatattagtattatttatttatgtcgcctcacttgcttctaatgagccattcaaattctcagccacagctttaatagttatttcaagattttctttatttttaacagctttcataatactaaaagaccctctttatgttactcctgatatttccattatcagatcaacgatttcttcagatatattttcgcttgatgctacttctactctagtaagaactatttatagcccaccaacaatatcttttactttatttatagttctttatcttttattaactcttattgttattgtaaaaattgttaatctttattcaagaccacttcgactatcctactaatgacgacacctattcgtaaaagccatcccctttttaaaattgctaacggagctttagtagatatacctattccaagaaatatctcgacattctgaaactttggatctttattaggcttatgcttagttgtccaaattgttactggtctttttcttgctatacactatactgctcatattgatttagctttctctagtgttgcccatatttgtcgagatgtaaattacgggtgacttcttcgtacacttcatgctaatggggcttcttttttctttatttgcctttatttacatatcggacgtggtatatattacggatcttacttattttttcatgcttgaatagtaggagttgttattttattcatagttatagcaacagcttttctaggttatgttttaccttggggtcaaatatctttctggggtgcaacagttattactaaccttttttctgctatcccttatattggaactgaactcgtacaatgaatttgaggcggatttgcagttgataatgcaacgctaactcgattttttacaattcatttcttattaccatttttagtagcagctgcaactctgatccatatcttatttattcatcaaactggagctaataatccgcttgggattgcaagacatattgataaagttccatttcatccttattttacttttaaagatgttgttggatttatagttatattgaccgtattaattttattaactcttctgaatccctacctccttggagatcctgacaattttgtgccagctaacccattagtcacaccagcacacattcaacctgaatgatactttttatttgcatacgctatcttgcgatcaattccaaacaaattgggaggagtaattgccctagctatatcaattgcaattttaataattttaccttttacccatacttctaaattccgaagactaactttttatcctttaaatcaaattttattttgatctttaattgcaattgttattcttctaacctgaattggagctcgacccgtcgaagatccttttgttattacagggcaaatcctgacagtagtgtatttcctttattatattgtcaatcctctttcactcttattatgggataaactgcttgattgatagtttagtttatttaaaacagatgttttgaaaacatcaataaggacactaaaacgtcttaactattgttctattttcaatatactaaattagttatagactaaaNNNNNNNNNNNNNNNNNNNNNNNNNNNNgcctatgaaaaaaattaaataattaagagaaactggtaaaaacctttttcaagctaaccctattaacttatcataacgaagacgaggaagagtccctcgaactcaaataaacgcaaatctcacccctaccaactttgcataaaaaaggggactagaaggacctccacctaaaaacaataatgcgaatagtgcccttataaacaaaattctagcatactcagctataaaaattaaagcaaaaccacctctcctgtactcagtattaaatccagacactaactctgattcgccttctgcaaaatcaaagggagttcgatttgtctcagctaaacaagaagcaaatcaaatcaaagctaacggcaatgtgacccacaaaaatcatacactttcttggtataaattaaaaagttctaaactaaaaccaccaactaaaaaaataaaagaaagcagaattaaagcaagactaacttcataagagatagtctgagcaacagcacgaagcctacctaacaaagagtatttacagttagaagctcaaccagctcttatagttgaatagacacctaaccttaaacaacacaagaagaaaagaactcctatatttaaatttattattccaacttcataaggaattactaaccacacaattaatgcagtaaacaaactaaaaacaggtgaagcataatacggaagaaaattagattttacaggtaccgtttgctctttagtaaataacttcacagcgtccgcaaagggttgtagcagcccaataaaaccaactttatttggtcctttacgaatttggatatatcctaaaattttacgttctagtaaagtgacaaatgcaacacctacaagaacacaaataattaaaattaaataactaacaaatataactaaagctatcacaaactgttttattcaaacatttctgaataaatgtttattacttatagaaaactctatctaattagatcctaagtctaatgcatcacatctgccaaagtaatatagttaatctatacttaaaaattattttaattactaaatcctttcgtactaaagtaatttctgccttcttaaaagatagaaaccaacctggctcacgccggtttgaactcaaatcatgtaaaaatttaaaggtcgaacagacctacctccacaactcctacgccatggcgaatttttaattcaacatcgaggtcgcaaacttttttgtcgatatgaactctcaaaataaataacgctgttatccctaaagtaacttaaatttttaatcaacaacaaggatcattacacacaaatatctctgtattttagatttaaacagttacaaattatatcatcgtcgccccaacgaaataattcagtatataaataatattaaacttttaactcatctaattatatactaaattattaagctttatagggtcttatcgtccctttaaaatatttaagccttttcacttaaaagtcaaattcaattattgtatttgagacagtttgcttcttgtccaaccattcatacaagcctccaattaagagactaatgactatgctaccttcgcacggttaaaataccgcggccctttagtttgatcccagtgggcaggttagactttataaaccatcatatagacatgtttttgataaacaggcagaagctttatttgccgagttccttaacccacatcagccaatatttaaaatttattaattttttaatattttactatttacaaaattttctactaataaaatcatttNNNNNNNNNNNNNNNNNNNNNNNNNNNNNNNNNNNNNNNNNNNNNNNNNNNNNNNNNNNNNNNNNNNNNNNNNNNNNNNNNNNNNNNNNNNNNNNNNNNNNNNNNNNNNNNNNNNNNNNNNNNNNNNNNNNNNNNNNNNNNNNNNNNNNNNNNNNNNNNNNNNNNNNNNNNNNNNNNNNNNNNNNNNNNNNNNNNNNNNNNNNNNNNNNNNNNNNNNNNNNNNNNNNNNNNNNNNNNNNNNNNNNNNNNNNNNNgtttaacatttcatcactaaattaatattaaagatatttatgctacaataacctttttattaatttagctcttcctttttcgggatcaaaaaattatttttaaaattttaattttccctgatacacaaggtacaaaaatttacttttgctttcttattattaaattttcatttatttcactattcttttacaatacttttaactctagcctttatctcagttttcgattcaaaattttagatttctacttacttcttttatacaaaaatatttttcttatttatattctaacactaaataacaatagcaaagatttataatactcaaaatataatcgatttgcacgataaaccttctcaacgtaagtgagatgctaaactataaagctttatttcgattatttctagggacactttccagtacacctactatgttacgacttatttcattttaaatgaaagtgacgggcgatatgtacataatttagagcttataccaaaaaagcttattaaactttttttacaattacatccaccttctttgaaaataattctatcttcaatccgttataaataagtattattgtaactcatttctacttatctatcagctgcaccttgatctaatatatttaaattttttaatcccaataattaacttttcaagattatttaataatgacggtatacaaactgtaaaatttaccaagataNNNNNNNNNNNNNNNNNNNNNNNNNNNNNNNNNNNNNNNNNNNNNNNNNNNNNNNNNNNNNNNNNNNNNNNNNNNNNNNNNNNNNNNNNNNNNNNNNNNNNNNNNNNNNNNNNNNNNNNNNNNNNNNNNNNNNNNNNNNNNNNNNNNNNNNNNNNNNNNNNNNNNNNNNNNNNNNNNNNNNNNNNNNNNNNNNNNNNNNNNNNNNNNNNNNNNNNNNNNNNNNNNNNNNNNNNNNNNNNNNNNNNNNNNNNNNNNNNNNNNNNNNNNNNNNNNNNNNNNNNNNNNNNNNNNaatcttaaagtgtaaccgcgactgctggcacaaaacttagtcagacttcttataactaccaaatcaggctaccgcccataatttaatattttataccgtgattttaactttcttaacgccagtttatactttttaattaaacttatttttaataagtttacttattttttactccccacaattatttacatgtatttaccagttataacgtaaaagtattaagcaagaatcaaacttccaccaatgtacaaatagtattttttaatttttaacggtttaataaacatgctataattaaagaaatttaatataaaNNNNNNNNNNNNNNNNNNNNNNNNgattatgagttttaataattaagcatattaatattagttatttattactaaaaaaatctgtcccacgcccaagtcaagctaaaaaattatgaaggtaaaataccatttcatgcagctttgaaagaaacctcgacaaaattggaaattgttatgaagtttgttagaagtgctaactagctccctaacaacaaagtgaagttagggacttagttagcactctccactaacttactaaccttaaaaaaaatatttgagttatagtaatatatctacatatttcaaacctgaaaatcaaatttttaaaagtgctggtctgcttcaaaacgcgtcaatNNNNNNNNNNNNNNNNNNNNNNNNNNNNNNNNNNNNNNtaattaaaatataagtattttaaaatttgtaaccgcacatgggtcgctaccatgcgccggcaacttcaattttttttaaaaaaaatgagaatttaccttcacaataaataatcacatcaaaactaccatatttaaataattttttacgctgaaattcaacaaatttagcggttaaaatcattcttaatattgtgccactatgattttcaataaaaatgttagttagggagctagttagaaatgccaactaactccctaacttgcttttttgtgataacaaacctaccacgcaaaaatatagttagggagcccgttgggaaaatcatgattctcatgaaacttaggaaaaactattctaatcttatatacgagaccctatatgggtcgctcccatgcgcccgcaacccctattttatgtgagatttaacacacacctctttttttttctcaaatataagttctgttgtcttgaagttgaatagagaaattcccatacgaaagtaaaactttgtaccttcttaaaattgtactatttttctaattatatatacatttaaataaatgtaaagagagagctcgtaacctagtcttctaactaagattgtacacaagagagcaaaaatatatttttaaggcgaatctaaaatgtaaacttatataatttcattNNNNNNNNNNNNNNNNNNNNNNNNNNNNNNNNNNNNNNNNNNNNNNNNNNNNNNNNNNNNNNNNNNNNNNNNNNNNNNNNNNNNNNNNNNNNNNNNNNNNNNNNNNNNNNNNNNNNNNNNNNNNNNNNNNNNNNNNNNNNNNNNNNNNNNNNNNNNNNNNNNNNNNNNNNNNNNNNNNNNNNNNNNNNNNNNNNNNNNNNNNNNNNNNNNNNNNNNNNNNNNNNNNNNNNNNNNNNNNNNNNNNNNNNNNNNNNNNattatattttcttaattttctatttttttattatttattttacaaataatatttacactaacctcattatattaaaatatgatgcctgaaaaagggctgtcttgataggacagattatgtaatttttttactcatgttatctatatacaatggaattccaccaattctttaaagatcaaaacttttcgtgccgtttacaccagtatacaaaagataagctaattctaagctaatgggttcataccccgtttatgagagcataaacctctctctttttaatgctaatttctccctctcaattaatatttattttaaccctaatttcaggaacaattttatctatttcttccacttcatgatttggggcctgagcaggattagaattaaaccttttgtcttttattcctttaattattacaaagaataatcaatattcttctgagtctgcgcttaaatactttcttgttcaagctcttggatctgctattattattttttcagcctcaattatattaatttctcccagcttcgcgccactttgtttggcgcttgcccttcttcttaaactaggagctgctccattccatttttgattccctcaagttatagaaggaataaattgaatccaatctattgtacttataactattcaaaaaattgctcctatactcctactctcatatcttacttttaatttcttagttacaactattttattttatgcaattatcctatcagcaatcattggagcagtNNNNNNNNNNNNNNNNNNNNNNNNNNNNNNNNNNNtagctttttcttctattaatcacatagcatgaatactttctgctattttaattagtgaaaatatatgaacgatatactttactttttactctttgatatcttcttcagtagcattaatctttcacttccaacagatttttcatttttcccaaattacttctaataatatttccccattacctaataagattcttatgctattatctttgctttctctaggaggactacctccttttactggcttttttccaaaatgaattttgatccaagaaataacctctagttattttttcatgcccttattagttcttcttgcatctaccttgatttctctatattactatttgcgaatctcaatttcgacattagttcttttttcaccaaaattgaaatgatcgtttccgtaccgaaggcaaagattctttacccccttaatagcatttatcaatcttttcggactttttgtcccatcaatttttattatattctaagattttaagttatttaaactaacatccttcaaagttgtcaaaaaaagaaaatcttttaaatcttaaaatgctttcatttcgatattttttttgttaagccccagtgatatacacatctttagatttgcaatctaacgtcttaataatttccactatgcagcctaataagaaagtttaaacttgtttatagatttacaatctatcgcctattcctcagccacctt
>Sar17
atcacgcaacgatgactcttttcaacaaatcataaagacattggtaccctatattttatcttcggagcatgagcaggcatagtaggaacttcattgagactggtaattcgtgctgaattaggtcaaccaggaagcctcattggtgacgatcaaatctacaatgtagttgtgaccgctcacgcttttgtaataatttttttcatagttatacccattataattggaggcttcggcaactgacttgtaccacttatactaggagctccagatatagcattccctcgtataaacaatataagattttgactgctccccttttccttaacattattattaacaagaggaatagtagaaagtggagtaggaactgggtgaactgtctaccctccactctcagcagcaatcgctcatgctggcgcttctgttgatttaggaattttctcgcttcatctagctggagtttcatctattttgggtgcagtaaattttatgacaactgctattaatatacgaagaaaaggtataacaatagaccgaatacccttatttgtatgatcagtatttattacagcagttcttttgctactttcccttcctgttctagcaggagctattactatacttttaacagatcgaaacttaaatacttcattcttcgacccagcagggggaggagacccagttctctaccaacacttattctgattctttgggcatcctgaagtttatattcttattctccctgcctttggcataatttctcacattgttacacaagaatccgggaaaaaagaagcctttggaactctaggaataatttatgctatgatagcaattggaattcttggtttcgttgtttgagcacaccacatatttaccgtaggtatggatgttgatacacgagcttattttacttccgccacaataattattgcagttcctacaggaattaaaatttttagatgactaggtactctccaaggtactcaaattaattatagcccatctcttctctgagccttaggttttatttttctctttacagttggtggtcttacaggagtagttcttgctaattcgtctattgacattattcttcacgacacatactatgttgttgctcactttcattatgttctgtctataggcgcagtttttggcatctttgcaggaatcgcccactgatttcccctatttacaggcttatctataaatcctaaatgattaaaaattcactttttaactatatttactggtgtaaatatcactttcttccctcaacatttcttaggattaaatggaatgccgcgacgatactctgattatcctgacgcattcactgcatgaaatgttttatcttctattggatcaataatttctcttgtagccgttcttagattcattattattgtatgagaagccttggtagttaaacgaacagttatattttctttatttttacctacttcaattgaatgacagcatgcttaccctccagctgatcacagttatatagaaattcctataatcactaactactaaaatgacagatagatgtgcaggatttaagctcctgttagggaaaattatttccttttagtaatggcaacatgaggtcacctaggattccaagacagcgcgtcaccccttatagagcaacttattttcttccatgaccatactatggttgtgctaattttaattactacttttgttggctatataatagccgctatattccccaatgcttttgttaatcgtttcctccttgaaaatcaaacaattgaagtaatttgaacaatccttcctgctattattcttatttttattgctttaccttcacttcggttactctatcttctagatgaagttaataatcctagaatcactcttaaaacaattgggcatcaatgatactgaagatatgagtattcagacttcctacaagtagagtttgattcctacataaccccatctaacgaaatagacttgtctgggtttcgacttttagacgtagacaaccgaactgtgttacctataaacacacaggtccgtatgttagtaactgcagctgatgttattcactcttgaactgtcccagctctaggagtaaaagcagatgcaattcccggtcgccttaaccaaattagatttatggttaaccgccccggattatttttcgggcaatgttcagaaatttgtggggctaatcatagatttataccaattgtagtagaaagtgtgtcagtctcagcctttttaaattgaatctcctcctcatccgatctatcacccgatgactgaaatgcaagtataggtcttttaaacctatcatagtagaggcacctacttctggtggaaaaagttagttaattaataatatgagcttgtcaagctcaagtaattccgttggaatactttttgatgcctcaaatagcacctcttttatggttaaatctattttttatatttcttgttgggtttcttttattttttattttaaactattttataaaatccccacttaaaatatccgcttcaattgaattaaagactcaacaccaaaaagcctgaaaatgataacaagactattttctatttttgagccttcttcaagaatcttctctttatcaattaattggttatcaacttttgttggattactttttgttccttatctctattgagctgcaccttcacgttgagcattagtttggtccaaaattatgcaacttcttcacaatgagtttcaagctatcttaggacaagccactaaaggttcaactattttattcatttctttatttagatttattatatttaataatactctcgggcttctcccgtatgtgtttactagatccagacaccttgcgataactcttgcgcttgctttacctttatggctaacttttattttatttggttgaatcaaccatacccaacatatactcgctcatatagttcctcaagggacgccagggcttctaataccatttatagtgttagtagagactttaagaaatattattcgaccaggaactttagccgttcgactagcagctaatataattgcagggcatcttttgttgacacttttaggtaatataggtccctccttgtctttgactttagtgtcatttttaatgttagctcaaatccttcttttaatactggaatctgctgttgcaatgattcaatcgtatgtatttgctgtcctaaggactttatatgctagagaagttaactaatgtcatcatcacacggacaccacgcttaccatttagtcgatataagaccctgacctttaacagggtcagtgagagccataatactaaccacagggcttgttaagtgatttcaccagtttaacatagacttgctacttctaaggtttttagctactattttaacaataattcaatgatgacgagatgtaacacgtgaggggacctaccaagggctccacacccaagttgtaataaaaggacttcgttgaggaataattctatttattgtatcagaagtgttgttctttttctctttcttttgagcattttttcatagtagactttctccaacaattgaaattgggatatgttggccaccagttggaatccaaccttttaatcctttccaaattccgcttttaaacacaactattcttttgtcctccggagctaccgtaacatgggcacatcatgctattacaagatcaaatcactcagaagcaatccaaagtcttgctttaactatttttttaggattatatttttcagctcttcaagctttcgaatatgcagaagcttcttttacaattgccgactctgtctacgggtctactttttttgtagcaactggtttccacgggcttcatgttatcattggaacttccttcttagctatttgcttctaccgactttataaatgtcacttttcttcggaccatcattttggttttgaagcagctgcttgatactgacactttgtagatgttgtatggctatttttatatatctttatctattgatgaggagggtaattaattttttaatataacaagtatatttggcttccaaccaaaaagtctagaatttctagaaaaattaattttcattatgtttattgtagtttcaacaacttttgtaattagatctgtagttataatccttgcctcgattttgtcaaaaaaacttattacagatcgagaaaaaaattccccatttgagtgtggatttgatcctaaaggctcagcacgacttcctttttctttacgcttctttttaattgcagttattttcttgatttttgacgtagaaatcactctcttacttcctcttgcttcaattattcacttaacaaatatattttcttgggctcttactggggttttatttttattgattctgctttttggactttactatgaatggcaccaaggtgctttagaatgatcctattagagctatattcaatttatgatttatgagttgcattcataaggtgtttttataaactggctttaagattaaaaagcgaagtattgcacttagtttcggcctaaggtttgatctaatgtaggtctttaatctttggaagaagccaaaatagaggcccatcactgttaatgatgaaactggattttttatccctttcaaggaaatatttatgccaaaaaaagaagcttctaacttcattttaagcggttgaattccgtttatatttcttttttatagtgtaaataacacgctacattttcgttgtagaactgaagtactaacttctaaaaattctgattgattacaaaaaaattagattttggttaagaaatttttacttataggcaaatttgccacccttgctgcttcaaagcaaaattctgatcttaaattttgtaagtaaattatgataaaaaatacaacaattacccagaatagaaacctttttatataaatccttacacttctactttgagaaacttgaaggtatcctgattgaggtataacattaaaatataaaccttgacccccaaaatgttcggatcatccatagccaccaaccttcatacatgcacctgcagtttttaacctaatgtaatttaaattaaaagtagataaaaaaggcataaatcacatagaccctataaacactactttgctgtaactttttaatctacgcaatctatagcttacacttataatatttaaaagatagccaattaaagcacctaacacccttaatgctaaagccaacactttaaacgtgaaagttaaacaaattatatatgattcagggaagatcacccaagacaaaaaagctccgcccgtaacgccaccaatactcaaccttatcatcgatctggttgtgacaacacttttatcgttaacttggccctccagctgatcacagttatatagaaattcctataatcactaactactaaaatgacagatagacgtgcaggatttaagttcctgttagggaaaattatttccttttagtaacggcaacatgaggtcacctaggattccaagacagcacatcaccccttatagagcaacttattttcttccatgaccatactatagttgtgctaattttaattactacttttgttagctatataatagcccctatattccccaatgcttttgttaatcgtttcctccttgaaaatcaaacaattgaagtaatttgaacaatccttcctgctattattcttatttttattgctttaccttcagttcggttactcaatcttctagatgaagttaataatcctagaatcactcttaaaacaattgggcatcaatgatactgaggatacgagtattcagacttcctataagtagagtttgattcctacataacctcatctaacgaaatagacttgcctgggtttcgacttttagacgtagacagccgaactgtgttacctataaatacacaggtccgtatgttagtaactgcagctgatgttattcactcttgaactgtcccagctctaggagtaaaagcagatacaattcccggtcgccttaaccaaattagatttatggttaaccgccccggattattttcgggcaatgttcagaaatttgtggggctaatcacagatttataccaattgtaatagaaagtgtggcagtctcagcctttttaaattgaatctcctcctcatccgacctatcacccgatgactgaaatgaaagtataggtcttttaaacctgtcatagtagaggcacctacttctggtggaaaagttagttaattaataatatgagcttgtcaagctcaagtaattccgttggaacactttttgatgcctcaaatagcacctcttttatagttaaatctattttttatatttcttgtcgggtttcttttattttttattttaaactattttataaaatccccacttaaaatatccgcttcaattgaattaaagactcaacaccaaaaagcctgaaaatgataacaagactattttctatttttgagtcttcttcaagaatcttctctttatcaattaattggttatcaacttttgttggattactttttgttccttatctctatagagctgtaccttcacgttgagcattagtttggtccaaaattatgcaacttcttcacaatgagtttcaagctatcttaggacaaaccactaaaggttcaactattttattcatttctttatttagatttgttatatttaataatactctcggggttttcccgtatgtgtttactagatccagacaccttgcgataactcttgcgcttgctttacctttatggctaacttttattttatttggttgaatcaaccatacccaacatacactcgctcatatagttcctcaagggacgccagggcttctaataccatttatagtgttagtagagactttaagaaatattattcgaccaggaactttagccgttcgactagcagctaatataattgcagggcatcttttgttgacacttttaggtaatataggttcctccttatctttgactttagtgtcatttttaatgttagctcaaatccttcttttaatactggaatctgctgttgcaatgattcaatcgtatgtatttgctgccctaaggactttatatgctagagaagttaactaataccatcatcacacggacaccacgcttaccatttagtcgatataagaccctgacctttaacagggtcagtgagaaccataatactaaccacagggcttgttaagtgatttcaccagtttaacatagacttactacttctaaggttttagctactatttcaacaataattcaatgatgacgagatgtgacacgtgaggggacctaccaagggctccacacccaagttgtaataaaaggacttcgttgaggaataattctatttattgtatcagaagtgttgttctttttctctttcttttgagcattttttcatagtagactttctccaacaattgaaattgggatatgttggccaccagttggaatccaaccttttaatcctttccaaattccgcttttaaacacaactattcttttgtcctccggagctaccgtaacatgggcacatcatgctattacaagatcaaatcactcagaagcaatccaaagtcttgctttaactatttttttaggattatatttctcagctcttcaagctttcgaatatgcagaagcttcttttacaattgcaaactctgtctacaggtctactttttttgtagcaactggtttccatgggcttcatgttatcattggaactttcttcttagctatttgcttctaccgactttataaatgtcacttttcttcggaccatcattttggttttgaagcagctacttgatactgacactttgtagatgttgtatggctatttttatatatctttatctattgatgagaagggtaattaattttttaatataacaagtatatttagcttccaaccaaaaagtctagaatttctagaaaaattaattttcattatgtttattgtagtttcaacaacttttgtaattagatctgtagttataatccttgcctcgatcttgtcaaaaaacttattacagatcgagaaaaaaaaattccccatttgagtgtgaatttgatcctaaaagctcagcacgacttcctttttctttacgcttctttttaattgcagttattttcttgatttttgacgtagaaatcactctcttacttcctcttgcttcaattattcacttaacaaatatattttattgggctcttactggggttttatttttattgattctgctttttggactttactatgaatggcaccaaggtgctttagaatgatcctattagagctatattcaatttataatttatgagttgcattcataaggtatttttataaactggctttaagattaaaaagcgaaatattgcacttagtttcggcctaaggtttgatctaatgtaggtctttaatctttggaagaacccaaaatagaggcccatcgctgttaatgatgaaactagattttttacccctttcaaggaaatatttatgtcaaaaaaagaaacttctaacttcattttaagcggttgaattccgtttatatttcttttttatagtgtaaataacacgctacattttcgttgtagaactgaagtactaacttctaaaaattttgattgattacaaaaaattagattttgattaagaaatttttacttacagacaaatttgccacccttgctgcttcaaagcaaaattctgatcttaaattatgtaagtaaattatgataaaaaatacaacaattacccagaatagaaacctttttatgtaaatccttacacttctactttgagaaacttgaagatatcctgattgagatataacattagaatataaaccttgacccccaaaatgttcggatcatccatagtcaccaaccttcatacatgcacctgcagtttttaatctaatataatttaaattaaatgtagatagaaaaggtataaatcacatagaccctataaacactactttgctataactttttagtctacgcaatctatagtttacacttataatatttaaaagatagccaattaaagcacctaacacccttaatgctaaagccaacactttaaacgtgaaagttaaacaaattatatatgattcagggaagatcacccaagacaaaaaagctccgcccgtaacgccaccaatactcaaccttatcatcgatctggttataacaacacttttatcgttaacttggcttattctactcaaattaaataaacccgtcaaactataataaactaaacgaaatctgtaacaaacagttaatcctgtggccaaagcatataaaatgaaagccaataaattaatatttcttataaaagctacttctaaaattaaatctttagaataaaatcctgccaaaaatggtattccacataaagctaaattagccaaatttatacaagttctagttaaaggtattctgaaaactaatctccccatacaacgaatatcttgatattcttttacagcatgaataactactccggcacatataaataaaagtgccttgaacaaagcatgagctaataaatggaaaaaagctaaatcagcaaaaccaagagctaaaatccttaatataacaccaagctgacttaatgttgataaagcaatgatcttttttagatcatactcaaaattagctcctaaccctgctataaatattgttagacaagaaataattaataaaacagactgggcttctgatcctattaaagctgggctaaaccgaattaataagtagacacctgccgtaactagagtggaagaatgaactaaagcggatactggagtaggagctgccatggcagctggaagtcaagcagaaaaaggaatttgtgctctttttgttatagctgctaacacaactaaacattttattagtaacaaatcagaatccctcatatatctcctgtacagaataaaatttcaaccccctgctataaatattaaagaaattctaaggagaatggcaacatcaccaacccgattagataaaactgttaatattcccgcatttgcagacttttcattttggtaaaaaataactaatgcatatgatactaaaccaagcccgtcccaacctaacaagattctaattatatttggccttacaattaaagcacctatagacagcacaaaagcaagaactaaatatatgaagcgattaaatcttttgtctccttctatatagtcacctctgtagaataacactattgaagaaataaaaagtacaaatcctaaaaatataaaagaaattcaatcaaaaattaaagttattacgactgaagaagaatttaaagttataatttcccattcaattattgtcacactattataatacaaacttatgagagacaacaaaatgcaactaaaagctcttctgcataaaaacaccaacctagttaaatgtatagtaatatatcaaatcacggtttaaaataaataacttataatttcggcaccacaaaccaacgtttttattaaactatttaaactaaaatcttggtaaaattatagccgttttcacaataagaacatttaaaggcaatcaatgtagtattaaaaccaaatattcagaaacttttcccgaacaacaagaaaacaatgaattaaaaaacaatccatgctgtcttattgaatatatgtataaagtgtatgcagctctaaaaaaagacaataaaccaatcccaaacatactaagttttcttcaccttactacacttaaaatcaggctgatttcccctaataaattaattgtaggaggagctgctatattaccaattcttaataaaaatcatcacaatcccaacctaggtatgaaatttaataaacctttattcactaataatcttcgacttcctaaacgctcgtaaactatattagcaagacaaaaaagcccagaagagcataatccgtgtcctactataattactacagctccagtttggcctcatcaaccaaaaaccactaatcccctcaatactaaacctatatgggctactgaagaataagcaatcagtgacttaatgtctacttgacgcagacatataaatcttacaattaccccacctaaaattctgacactgactcaaaatcaagaaaatattttattaacttcagggaataaaaaaagaacgcgaatcaagccgtaaccacctaattttaataaaacaccagccaaaattattgaccctgctacaggagcttcaacatgagctttagggagtcataaatgaactagatatataggaagtttcactacaaaagcaaaaattgtacaaaaataccacataaaagtaataaaattagatctttcaacgcatggaactaaacctatcgttaacctgccacctaacctataaaatcttaataaagaaacaagtaaaggtaaagaagcaaacaatgtataaaataacatatacactccagcctgaattcgctcaggctggtaaccccagcctaaaattaaaattaaagtaggaattaaagatctttcaaacctgatataaaacaaaagataatctgttgctgaaaacgttaaaagcaatgccaatagcaatagtaaatttacaactaaaaacccatcaggagagttattagtttttttaattctttggcttgcacaaacaactaaagccatgattcatattcttaacataattaaaataaaacctagatggtccgaacctaatcttaatcccaatcctgaaacagaaaaatcatgccccataaaacacctaaaaataaaacatattaaaaacaaagaaatttgaatgaaccaccactctttaacaaacgcaatcaataaaatatttataaaaataaactttaacattgtaatgttctaaaacttctgaaacaatcgtttccgtgagtccgcacaatagaaatcaataaagaaagacccaaagcaccttcacaagctgccatagtcaaaaaaaataaagtaaaataggcttcgattcctactttagctaaacaaattactatgactcaaaaaattcctaatataataaattccaaactaagaagaactctaagtaaatgttttcgattagaaacaaaatttcataacccacaaaaaacaacgacaagaggaacgaaaataaatattaatctaagaattgacattagttttaatagtttaaaccaaaactttggtcttgtaaaccaaaaatgaaatttattttcttaaaacttcagagaaaaaagtaaacttttatctttaattcccaaaactaatattttattaaactactctctgaaatcttgttttttattcttcctcttatttttgcaacttcattactcttcacacgtcttattcatcctttatctataggcctcacattattgattcaaactgttataatttcacttgctgcagggttaaacaacaactctttttggttctcatacattctttttcttatttttttgggggccatattagtattatttatttatgtcgcctcacttgcttctaatgagccattcaaattctcagccacagctttaatagttatttcaagattttctttatttttaacagctttcataatactaaaagaccctctttatgttactcctgatatttccattatcagatcaacgatttcttcagatatattttcgcttgatgctacttctactctagtaagaactatttatagcccaccaacaatatcttttactttatttatagttctttatcttttattaactcttattgttattgtaaaaattgttaatctttattcaagaccacttcgactatcctactaatgacgacacctattcgtaaaagccatcccctttttaaaattgctaacggagctttagtagatatacctattccaagaaatatctcgacattctgaaactttggatctttattaggcttatgcttagttgtccaaattgttactggtctttttcttgctatacactatactgctcatattgatttagctttctctagtgttgcccatatttgtcgagatgtaaattacgggtgacttcttcgtacacttcatgctaatggggcttcttttttctttatttgcctttatttacatatcggacgtggtatatattacggatcttacttattttttcatgcttgaatagtaggagttgttattttattcatagttatagcaacagcttttctaggttatgttttaccttggggtcaaatatctttctggggtgcaacagttattactaaccttttttctgctatcccttatattggaactgaactcgtacaatgaatttgaggcggatttgcagttgataatgcaacgctaactcgattttttacaattcatttcttattaccatttttagtagcagctgcaactctgatccatatcttatttattcatcaaactggagctaataatccgcttgggattgcaagacatattgataaagttccatttcatccttattttacttttaaagatgttgttggatttatagttatattgaccgtattaattttattaactcttctgaatccctacctccttggagatcctgacaattttgtgccagctaacccattagtcacaccagcacacattcaacctgaatgatactttttatttgcatacgctatcttgcgatcaattccaaacaaattgggaggagtaattgccctagctatatcaattgcaattttaataattttaccttttacccatacttctaaattccgaagactaactttttatcctttaaatcaaattttattttgatctttaattgcaattgttattcttctaacctgaattggagctcgacccgtcgaagatccttttgttattacagggcaaatcctgacagtagtgtatttcctttattatattgtcaatcctctttcactcttattatgggataaactgcttgattgatagtttagtttatttaaaacagatgttttgaaaacatcaataaggacactaaaacgtcttaactattgttctattttcaatatactaaattagttatagactaaatcatagaacaataacataatatttttatgcctatgaaaaaaattaaataattaagagaaactggtaaaaacctttttcaagctaaccctattaacttatcataacgaagacgaggaagagtccctcgaactcaaataaacgcaaatctcacccctaccaactttgcataaaaaaggggactagaaggacctccacctaaaaacaataatgcgaatagtgcccttataaacaaaattctagcatactcagctataaaaattaaagcaaaaccacctctcctgtactcagtattaaatccagacactaactctgattcgccttctgcaaaatcaaagggagttcgatttgtctcagctaaacaagaagcaaatcaaatcaaagctaacggcaatgtgacccacaaaaatcatacactttcttggtataaattaaaaagttctaaactaaaaccaccaactaaaaaaataaaagaaagcagaattaaagcaagactaacttcataagagatagtctgagcaacagcacgaagactacctaacaaagagtatttacagttagaagctcaaccagctcttatagttgaatagacacctaaccttaaacaacacaagaagaaaagaactcctatatttaaatttattattccaacttcataaggaattactaaccacacaattaatgcagtaaacaaactaaaaacaggtgaagcataatacggaagaaaattagattttacaggtaccgtttgctctttagtaaataacttcacagcgtccgcaaagggttgtagcagcccaataaaaccaactttatttggtcctttacgaatttggatatatcctaaaattttacgttctagtaaagtgacaaatgcaacacctacaagaacacaaataattaaaattaaataactaacaaatataactaaagctatcacaaactgttttattcaaacatttctgaataaatgtttattacttatagaaaactctatctaattagatcctaagtctaatgcatcacatctgccaaagtaatatagttaatctatacttaaaaattattttaattactaaatcctttcgtactaaagtaatttctgccttcttaaaagatagaaaccaacctggctcacgccggtttgaactcaaatcatgtaaaaatttaaaggtcgaacagacctacctccacaactcctacgccatggcgaatttttaattcaacatcgaggtcgcaaacttttttgtcgatatgaactctcaaaataaataacgctgttatccctaaagtaacttaaatttttaatcaacaacaaggatcattacacacaaatatctctgtattttagatttaaacagttacaaattatatcatcgtcgccccaacgaaataattcagtatataaataatattaaacttttaactcatctaattatatactaaattattaagctttatagggtcttatcgtccctttaaaatatttaagccttttcacttaaaagtcaaattcaattattgtatttgagacagtttgcttcttgtccaaccattcatacaagcctccaattaagagactaatgactatgctaccttcgcacggttaaaataccgcggccctttagtttgatcccagtgggcaggttagactttataaaccatcatatagacatgtttttgataaacaggcagaagctttatttgccgagttccttaacccacatcagccaatatttaaaatttattaattttttaatattttactatttacaaaattttctactaataaaatcattttatctatagatacaaagattatcaacatttttagatacaactacaagaagaatataaataactttaatttaaaaattagttaaaacactttattcatatggctacttctaagcctaattcaactattaaataaatttctcctatacttttttatattttgaataagaagctcgaccctcctattcttacatttaattttctttaaatattaaaactgaattaaattcatttttctaaaaaccagatatcaaagaaatcgtttaacatttcatcactaaattaatattaaagatatttatgccacaataacctttttattaatttagctcttcctttttcgggatcaaaaaattatttttaaaattttaattttccctgatacacaaggtacaaaaatttacttttgctttcttattattaaattttcatttatttcactattcttttacaatacttttaactctagcctttatctcagttttcgattcaaaattttagatttctacttacttcttttatacaaaaatatttttcttatttatattctaacactaaataacaatagcaaagatttataatactcaaaatataatcgatttgcacgataaaccttctcaacgtaagtgagatgctaaactataaagctttatttcgattatttctaggaacactttccagtacacctactatgttacgacttatttcattttaaatgaaagtgacgggcgatatgtacataatttagagcttataccaaaaaagcttattaaactttttttacaattacatccaccttctttgaaaataattctatcttcaatccgttataaataagtattattgtaactcatttctacttatctatcagctgcaccttgatctaatatatttaatttttttaatcccaataattaactttttcaagattatttaataatgacggtatacaaactgtaaaatttaccaagataagtaagattctgcgtgttttatcgtttatagaacaagttcctctaacaagactaaaataccgccaaattctttgattttaaagaatataactattaatattcaagcatttaaattttactcccaggtgtaatagggtatctaatcctagttcataccctggcatctacagtttcatcttttttatatactaatttaatttactaattaacaatctaattttaccttttattaaaataaactaaactaacttataaatttttaattaactgttaactaaattacttttacttaatcttaaagtgtaaccgcgactgctggcacaaaacttagtcagacttcttataactaccaaatcaagctaccgcccataatttaatattttatactgtgattttaattttcttaacacgatttatacttttctaattaaacttatttttaataaatttactcatttttcactccacacaattatttacatgtatttaccagctataacgtaaaagtatcaagcaagaatcaaacttccaccaatgtataaatagtattttttaatttttaacggtttaataaacatgctataattaaagaaatttgatataaacattaaaattaacaatataaatataattataagttttaataattaagcatattaatataagtcatttattactaaaaaaaatctgtcccacgcccaagtcaagctaaaaaattatgaaggtaaaataccatttcatgcagctttgaaagaaacctcgacaaaattggaaattgttatgaagtttgttagaagtgctaactagctccctaacaacaaagtgaagttagggacttagttagcactctccactaacttactaaccttaaaaaaaatatttgagttatagtaatatatctacatatttcaaacctgaaaatcaaatttttaaaagtgctggtctgcttcaaaacgcgtcaatatactaaacaccgaaattttgattatgatttttttttataattaaaatataagtattttaaaatttgtaaccgcacatgggtcgctaccatgcgccggcaacttcaattttttttaaaaaaaatgagaatttaccttcacaataaataatcacatcaaaactaccatatttaaataattttttacgctgaaattcaacaaatttagcggttaaaatcattcttaatattgtgccactatgattttcaataaaaatgttagttagggagctagttagaaatgccaactaactccctaacttgcttttttatgataacaaacctaccacgcaaaaatatagttagggagcccgttgggaaaatcatgattctcatgaaacttaggaaaaactattctaatcttatatacgagaccctatatgggtcgctcccatgcgccggcaacttcaattttatgggaaatttaacacaaacctctattttttgctcaaaaataaaagttctggtctcaaagttgaatagaaaatttcccatacggaagtaaaactttgtagcttcttaaaattgtactatttttttaattatatatacatttaattaaatgtaaggagagagctcgtaacctagtcttctaactaagattatacacaaaaacgaaaaatatatttttaaggcgaatctaaaatgtaaacttatataatttcattgaaatacttgattaactgaaaagtcgataatttagctgtataaatcgactaaataagatctataatgaaatctaagccctttaaaatggtcacttcttcctgaggggagttcccatttcccaacgggcttagatttctattgggagaggNNNNNNataattacagaaggctgaatataaatcataactgtcccagatatataatattaaatttattatatacatttaaatgtatatataatatatatatatactatcataaattatattttcttaattttctatttttttattatttattttacaaataatatttacactaacctcattatattaaaatatgatgcctgaaaaagggctgtcttgataggacagattatgtaatttttttactcatgttatctatatacaatggaattccaccaattctttaaagatcaaaacttttcgtgccgtttacaccagtatacaaaagataagctaattctaagctaatgggttcataccccgtttatgagagcataaacctctctctttttaatgctaatttctccctctcaattaatatttattttaaccctaatttcaggaacaattttatctatttcttccacttcatgatttggggcctgagcaggattagaattaaaccttttgtcttttattcctttaattattacaaagaataatcaatattcttctgagtctgcgcttaaatactttcttgttcaagctcttggatctgctattattattttttcagcctcaattatattaatttctcccagcttcgcgccactttgtttggcgcttgcccttcttcttaaactaggagctgctccattccatttttgattccctcaagttatagaaggaataaattgaatccaatctattgtacttataactattcaaaaaattgctcctatacttctactctcatatcttacttttaatttcttagttacaactattttattttatgcaattatcctatcagcaatcattggagcagttggtgggattaatcagactatacttcgaaaaattatagctttttcttctattaatcacatagcatgaatactttctgctattttaattagtgaaaatatatgaacgatatactttactttttactctttgatatcttcttcagtagcattaatctttcacttccaacagatttttcatttttcccaaattacttctaataatatttccccattacctaataagattcttatgctattatctttgctttctctaggaggactacctccttttactggcttttttccaaaatgaattttgatccaagaaataacctctagttattttttcatgcccttattagttcttcttgcatctaccttgatttctctatattactatttgcgaatctcaatttcgacattagttcttttttcaccaaaattgaaatgatcgtttccgtaccgaaggcaaagattctttacccccttaatagcatttatcaatcttttcggactttttgtcccatcaatttttattatattctaagattttaagttatttaaactaacatccttcaaagttgtcaaaaaaagaaaatcttttaaatcttaaaatgctttcatttcaatatttttttgttaagccccagtgatatacacatctttagatttgcaatctaacgtcttaataatttccactatgcagcctaataagaaagtttaaacttgtttatagatttacaatctatcgcctattcctcagccacctt
>She17
atcacgcaacgatgactcttttcaacaaatcataaagacattggtaccctatattttatcttcggagcatgagcaggcatagtaggaacttcattgagactggtaattcgtgctgaattaggtcaaccaggaagcctcattggtgacgatcaaatctacaatgtagttgtgaccgctcacgcttttgtaataatttttttcatagttatacccattataattggaggcttcggcaactgacttgtaccacttatactaggagctccagatatagcattccctcgtataaacaatataagattttgactgctccccttttccttaacattattattaacaagaggaatagtagaaagtggagtaggaactgggtgaactgtctaccctccactctcagcagcaatcgctcatgctggcgcttctgttgatttaggaattttctcgcttcatctagctggagtttcatctattttgggtgcagtaaattttatgacaactgctattaatatacgaagaaaaggtataacaatagaccgaatacccttatttgtatgatcagtatttattacagcagttcttttgctactttcccttcctgttctagcaggagctattactatacttttaacagatcgaaacttaaatacttcattcttcgacccagcagggggaggagacccagttctctaccaacacttattctgattctttgggcatcctgaagtttatattcttattctccctgcctttggcataatttctcacattgttacacaagaatccgggaaaaaagaagcctttggaactctaggaataatttatgctatgatagcaattggaattcttggtttcgttgtttgagcacaccacatatttaccgtaggtatggatgttgatacacgagcttattttacttccgccacaataattattgcagttcctacaggaattaaaatttttagatgactaggtactctccaaggtactcaaattaattatagcccatctcttctctgagccttaggttttatttttctctttacagttggtggtcttacaggagtagttcttgctaattcgtctattgacattattcttcacgacacatactatgttgttgctcactttcattatgttctgtctataggcgcagtttttggcatctttgcaggaatcgcccactgatttcccctatttacaggcttatctataaatcctaaatgattaaaaattcactttttaactatatttactggtgtaaatatcactttcttccctcaacatttcttaggattaaatggaatgccgcgacgatactctgattatcctgacgcattcactgcatgaaatgttttatcttctattggatcaataatttctcttgtagccgttcttagattcattattattgtatgagaagccttggtagttaaacgaacagttatattttctttatttttacctacttcaattgaatgacagcatgcttaccccccagctgatcacagttatatagaaattcctataatcactaactactaaaatgacagatagatgtgcaggatttaagctcctgttagggaaaattatttccttttagtaatggcaacatgaggtcacctaggattccaagacagcgcgtcaccccttatagagcaacttattttcttccatgaccatactatggttgtgctaattttaattactacttttgttggctatataatagccgctatattccccaatgcttttgttaatcgtttcctccttgaaaatcaaacaattgaagtaatttgaacaatccttcctgctattattcttatttttattgctttaccttcacttcggttactctatcttctagatgaagttaataatcctagaatcactcttaaaacaattgggcatcaatgatactgaagatatgagtattcagacttcctacaagtagagtttgattcctacataaccccatctaacgaaatagacttgtctgggtttcgacttttagacgtagacaaccgaactgtgttacctataaacacacaggtccgtatgttagtaactgcagctgatgttattcactcttgaactgtcccagctctaggagtaaaagcagatgcaattcccggtcgccttaaccaaattagatttatggttaaccgccccggattatttttcgggcaatgttcagaaatttgtggggctaatcatagatttataccaattgtagtagaaagtgtgtcagtctcagcctttttaaattgaatctcctcctcatccgatctatcacccgatgactgaaatgcaagtataggtcttttaaacctatcatagtagaggcacctacttctggtggaaaaagttagttaattaataatatgagcttgtcaagctcaagtaattccgttggaatactttttgatgcctcaaatagcacctcttttatggttaaatctattttttatatttcttgttgggtttcttttattttttattttaaactattttataaaatccccacttaaaatatccgcttcaattgaattaaagactcaacaccaaaaagcctgaaaatgataacaagactattttctatttttgagccttcttcaagaatcttctctttatcaattaattggttatcaacttttgttggattactttttgttccttatctctattgagctgcaccttcacgttgagcattagtttggtccaaaattatgcaacttcttcacaatgagtttcaagctatcttaggacaagccactaaaggttcaactattttattcatttctttatttagatttattatatttaataatactctcgggcttctcccgtatgtgtttactagatccagacaccttgcgataactcttgcgcttgctttacctttatggctaacttttattttatttggttgaatcaaccatacccaacatatactcgctcatatagttcctcaagggacgccagggcttctaataccatttatagtgttagtagagactttaagaaatattattcgaccaggaactttagccgttcgactagcagctaatataattgcagggcatcttttgttgacacttttaggtaatataggtccctccttgtctttgactttagtgtcatttttaatgttagctcaaatccttcttttaatactggaatctgctgttgcaatgattcaatcgtatgtatttgctgtcctaaggactttatatgctagagaagttaactaatgtcatcatcacacggacaccacgcttaccatttagtcgatataagaccctgacctttaacagggtcagtgagagccataatactaaccacagggcttgttaagtgatttcaccagtttaacatagacttgctacttctaaggtttttagctactattttaacaataattcaatgatgacgagatgtaacacgtgaggggacctaccaagggctccacacccaagttgtaataaaaggacttcgttgaggaataattctatttattgtatcagaagtgttgttctttttctctttcttttgagcattttttcatagtagactttctccaacaattgaaattgggacatgttggccaccagttggaacccaaccttttaatcctttcaaaattccgcttttaaacacaactattcttttgtcctccggagctaccgtaacatgggcacatcatgctattacaagatcaaatcactcagaagcaatccaaagtcttgctttaactatttttttaggattatatttttcagctcttcaagctttcgaatatgcagaagcttcttttacaattgccgactctgtctacgggtctactttttttgtagcaactggtttccacgggcttcatgttatcattggaacttccttcttagctatttgcttctaccgactttataaatgtcacttttcttcggaccatcattttggttttgaagcagctgcttgatactgacactttgtagatgttgtatggctatttttatatatctttatctattgatgaggagggtaattaatttttNNNNNNNNNNNNNNNNNNNNNNNNNNNNNNNNNNNNNNNNNNNNNNNNNNNNNNNNNNNNNNNNNNNNNNNNNNNNNNNNNNNNNNNNNNNNNNNNNNNNNNNNNNNNNNNNNNNNNNNNNNNNNNgattttgtcaaaaaaacttattacagatcgagaaaaaaattccccatttgagtgtggatttgatcctaaaggctcagcacgacttcctttttctttacgcttctttttaattgcagttattttcttgatttttgacgtagaaatcactctcttacttcctcttgcttcaattattcacttaacaaatatattttcttgggctcttactggggttttatttttattgattctgctttttggactttactatgaatggcaccaaggtgctttagaatgatcctattagagctatattcaatttatgatttatgagttgcattcataaggtgtttttataaactggctttaagattaaaaagcgaagtattgcacttagtttcggcctaaggtttgatctaatgtaggtctttaatctttggaagaagccaaaatagaggcccatcactgttaatgatgaaactggattttttatccctttcaaggaaatatttatgccaaaaaaagaagcttctaacttcattttaagcggttgaattccgtttatatttcttttttatagtgtaaataacacgctacattttcgttgtagaactgaagtactaacttctaaaaattctgattgNNNNNNNNNNNNNNNNNNNNNNNNNNNNNNNNNNNNNNNNNNNNNNNNNNNNNNNNNNNNNNNNNNNNNNNNNNNNNNNNNNNNNNNNNNNNNNNNNNNNNNNNNNNNNNNNNNNNNNNNNNNNNNNNNNNagaatagaaacctttttatataaatccttacacttctactttgagaaacttgaaggtatcctgattgaggtataacattaaaatataaaccttgacccccaaaatgttcggatcatccatagccaccaaccttcatacatgcacctgcagtttttaacctaatgtaatttaaattaaaagtagataaaaaaggcataaatcacatagaccctataaacactactttgctgtaactttttaatctacgcaatctatagcttacacttataatatttaaaagatagccaattaaagcacctaacacccttaatgctaaagccaacactttaaacgtgaaagttaaacaaattatatatgattcagggaagatcacccaagacaaaaaagctccgcccgtaacgccaccaatactcaaccttatcatcgatctggttgtaacaacacttttatcgttaacttggccctccagctgatcacagttatatagaaattcctataatcactaactactaaaatgacagatagacgtgcaggatttaagttcctgttagggaaaattatttccttttagtaacggcaacatgaggtcacctaagattccaagacagcacatcaccccttatagagcaacttattttcttccatgaccatactatagttgtgctaattttaattactacttttgttagctatataatagcccctatattccccaatgcttttgttaatcgtttcctccttgaaaatcaaacaattgaagtaatttgaacaatccttcctgctattattcttatttttattgctttaccttcagttcggttactcaatcttctagatgaagttaataatcctagaatcactcttaaaacaattgggcatcaatgatactgaggatacgagtattcagacttcctataagtagagtttgattcctacataacctcatctaacgaaatagacttgcctgggtttcgacttttagacgtagacagccgaactgtgttacctataaatacacaggtccgtatgttagtaactgcagctgatgttattcactcttgaactgtcccagctctaggagtaaaagcagatacaattcccggtcgccttaaccaaattagatttatggttaaccgccccggattattttcgggcaatgttcagaaatttgtggggctaatcacagatttataccaattgtagtagaaagtgtggcagtctcagcctttttaaattgaatctcctcctcatccgacctatcacccgatgactgaaatgaaagtataggtcttttaaacctgtcatagtagaggcacctacttctggtggaaaagttagttaattaataatatgagcttgtcaagctcaagtaattccgttggaacactttttgatgcctcaaatagcacctcttttatagttaaatctattttttatatttcttgtcgggtttcttttattttttattttaaactattttataaaatccccacttaaaatatccgcttcaattgaattaaagactcaacaccaaaaagcctgaaaatgataacaagactattttctatttttgagtcttcttcaagaatcttctctttatcaattaattggttatcaacttttgttggattactttttgttccttatctctattgagctgtaccttcacgttgagcattagtttggtccaaaattatgcaacttcttcacaatgagtttcaagctatcttaggacaaaccactaaaggttcaactattttattcatttctttatttagatttgttatatttaataatactctcggggttttcccgtatgtgtttactagatccagacaccttgcgataactcttgcgcttgctttacctttatggctaacttttattttatttggttgaatcaaccatacccaacatacactcgctcatatagttcctcaagggacgccagggcttctaataccatttatagtgttagtagagactttaagaaatattattcgaccaggaactttagccgttcgactagcagctaatataattgcagggcatcttttgttgacacttttaggtaatataggtccctccttatctttgactttagtgtcatttttaatgttagctcaaatccttcttttaatactggaatctgctgttgcaatgattcaatcgtatgtatttgctgccctaaggactttatatgctagagaagttaactaataccatcatcacacggacaccacgcttaccatttagtcgatataagaccctgacctttaacaggatcagtgagaaccataatactaaccacagggcttgttaagtgatttcaccagtttaacatagacttactacttctaaggttttagctactatttcaacaataattcaatgatgacgagatgtaacacgtgaggggacctaccaagggctccacacccaagttgtaataaaaggacttcgttgaggaataattctatttattgtatcagaagtgttgttctttttctctttcttttgagcattttttcatagtagactttctccaacaattgaaattgggacatgttggccaccagttggaacccaaccttttaatcctttcaaaattccgcttttaaacacaactattcttttgtcctccggagctaccgtaacatgggcacatcatgctattacaagatcaaatcactcagaagcaatccaaagtcttgctttaactatttttttaggattatatttttcagctcttcaagctttcgaatatacagaagcttcttttacaattgcaaactctgtctacaggtctactttttttgtagcaactggtttccatgggcttcatgttatcattggaactttcttcttagctatttgcttctaccgactttataaatgtcacttttcttcggaccatcattttggttttgaagcagctacttgatactgacactttgtagatgttgtatggctatttttatatatctttatctattgatgagaagggtaattaattttttaatataacaagtatatttagcttccaaccaaaaagtctagaatttctagaaaaattaattttcattatgtttattgtagtttcaacaacttttgtaattagatctgtagttataatccttgcctcgatcttgtcaaaaaacttattacagatcgagaaaaaaaattccccatttgagtgtgaatttgatcctaaaagctcagcacgacttcctttttctttacgcttctttttaattgcagttattttcttgatttttgacgtagaaatcactctcttacttcctcttgcttcaattattcacttaacaaatatattttattgggctcttactggagttttatttttattgattctgctttttggactttactatgaatggcaccaaggtgctttagaatgatcctattagagctatattcaatttataatttatgagttgcattcataaggtatttttataaactggctttaagattaaaaagcgaaatattccacttagtttcgacctaaggtttgatctaatgtaggtctttaatctttggaagaacccaaaatagagtcccatcgctgttaatgatgaaactggattttttacccctttcaaggaaatatttatgtcaaaaaaagaaacttctaacttcattttaagcggttgaattccgtttatatttcttttttatagtgtaaataacacgctacattttcgttgtagaactgaagtactaacttctaaaaattttgattgattacaaaaaattagattttgattaagaaatttttacttacagacaaatttgccacccttgctgcttcaaagcaaaattctgatcttaaattatgtaagtaaattatgataaaaaatacaacaattacccagaatagaaacctttttatgtaaatccttacacttctactttgagaaacttgaaggtatcctgattgagatataacattagaatataaaccttgacccccaaaatgttcggatcatccatagtcaccaaccttcatacatgcacctgcagtttttaatctaatataatttaaattaaatgtagatagaaaaggtataaatcacatagaccctataaacactactttgctataactttttagtctacgcaatctatagtttacacttataatatttaaaagatagccaattaaagcacctaacacccttaatgctaaagccaacactttaaacgtgaaagttaaacaaattatatatgattcagggaagatcacccaagacaaaaaagctccgcccgtaacgccaccaatactcaaccttatcatcgatctggttataacaacacttttatcgttaacttggcttattctactcaaattaaataaacccgtcaaactataataaactaaacgaaatctgtaacaaacagttaatcctgtggccaaagcatataaaatgaaagccaataaattaatatttcttataaaagctacttctaaaattaaatctttagaataaaatcctgccaaaaatggtattccacataaagctaaattagccaaatttatacaagttctagttaaaggtattctgaaaactaatctccccatacaacgaatatcttgatattcttttacagcatgaataactactccggcacatataaataaaagtgccttgaacaaagcatgagctaataaatggaaaaaagctaaatcagcaaaaccaagagctaaaatccttaatataacaccaagctgacttaatgttgataaagcaatgatcttttttagatcatactcaaaattagcccctaaccctgctataaatattgttagacaagaaataattaataaaacagactgggcttctgatcctattaaagctgggctaaaccgaattaataagtagacacctgccgtaactagagtggaagaatgaactaaagcggatactggagtaggagctgccatggcagctggaagtcaagcagaaaaaggaatttgtgctctttttgttatagctgctaacacaactaaacattttattagtaacaaatcagaatccctcatatatcttctgtacagaataaaatttcaaccccctgctataaatattaaagaaattctaaggagaatggcaacatcaccaacccgattagataaaactgttaatattcccgcatttgcagacttttcattttggtaaaaaataactaatgcatatgatactaaaccaagcccgtcccaacctaacaagattctaattatatttggccttacaattaaagcacctatagacagcacaaaagcaagaactaaatatatgaagcgattaaatcttttgtctccttctatatagtcacctctgtagaataacactattgaagaaataaaaagtacaaatcctaaaaatataaaagaaattcaatcaaaaattaaagttattacgactgaagaagaatttaaagttataatttcccattcaattattgtcacactattataatacaaacttatgagagacaacaaaatgcaactaaaagctcttctgcataaaaacaccaacctagttaaatgtatagtaatatatcaaatcacggtttaaaataaataacttataatttcggcaccacaaaccaacgtttttattaaactatttaaactaaaatcttggtaaaattatagccgttttcacaataagaacatttaaaggcaatcaatgtagtattaaaaccaaatattcagaaacttttcccgaacaacaagaaaacaatgaattaaaaaacaatccatgctgtcttattgaatatatgtataaagtgtatgcagctctaaaaaaagacaataaaccaatcccaaacatactaagttttcttcaccttactacacttaaaatcaggctgatttcccctaataaattaattgtaggaggagctgctatattaccaattcttaataaaaatcatcacaatcccaacctaggtatgaaatttaataaacctttattcactaataatcttcgacttcctaaacgctcgtaaactatattagcaagacaaaaaagcccagaagagcataatccgtgtcctactataattactacagctccagtttggcctcatcaaccaaaaaccactaatcccctcaatactaaacctatatgggctactgaagaataagcaatcagtgacttaatgtctacttgacgcagacatataaatcttacaactaccccacctaaaattctgacactgactcaaaatcaagaaaatattttattaacttcagggaataaaaaaagaacgcgaatcaagccgtaaccacctaattttaataaaacaccagccaaaattattgaccctgctacaggagcttcaacatgagctttagggagtcataaatgaactagatatataggaagtttcactacaaaagcaaaaattgtacaaaaataccacataaaagtaataaaattagatctttcaacgcatggaactaaacctatcgttaacctgccacctaacctataaaatcttaataaagaaacaagtaaaggtaaagaagcaaacaatgtataaaataacatatacactccagcctgaattcgctcaggctggtaaccccagcctaaaattaaaattaaagtaggaattaaagatctttcaaacctgatataaaacaaaagataatctgttgctgaaaacgttaaaagcaatgccaatagcaatagtaaatttacaactaaaaacccatcaggagagttattagtttttttaattctttggcttgcacaaacaactaaagccatgattcatattcttaacataattaaaataaaacctagatggtccgaacctaatcttaatcccaatcctgaaacagaaaaatcatgccccataaaacacctaaaaataaaacatattaaaaacaaagaaatttgaatgaaccaccactctttaacaaacgcaatcaataaaatatttataaaaataaactttaacattgtaatgttctaaaacttctgaaacaatcgtttccgtgagtccgcacaatagaaatcaataaagaaagacccaaagcaccttcacaagctgccatagtcaaaaaaaataaagtaaaataggcttcgattcctactttagctaaacaaattactatgactcaaaaaattcctaatataataaattccaaactaagaagaactctaagtaaatgttttcgattagaaacaaaatttcataacccacaaaaaacaacgacaagaggaacgaaaataaatattaatctaagaattgacattagttttaatagtttaaaccaaaagtttggtcttgtaaaccaaaaatgaaatttattttcttaaaacttcagagaaaaaagtaaacttttatctttaattcccaaaactaatattttattaaactactctctgaaatcttgttttttattcttcctcttatttttgcaacttcattactcttcacacgtcttattcatcctttatctataggcctcacattattgattcaaactgttataatttcacttgctgcagggttaaacaacaactctttttggttctcatacattctttttcttatttttttgggggccatattagtattatttatttatgtcgcctcacttgcttctaatgagccattcaaattctcagccacagctttaatagttatttcaagattttctttatttttaacagctttcataatactaaaagaccctctttatgttactcctgatatttccattatcagatcaacgatttcttcagatatattttcgcttgatgctacttctactctagtaagaactatttatagcccaccaacaatatcttttactttatttatagttctttatcttttattaactcttattgttattgtaaaaattgttaatctttattcaagaccacttcgactatcctactaatgacgacacctattcgtaaaagccatcccctttttaaaattgctaacggagctttagtagatatacctattccaagaaatatctcgacattctgaaactttggatctttattaggcttatgtttagttgtccaaattgttactggtctttttcttgctatacactatactgctcatattgatttagctttctctagtgttgcccatatttgtcgagatgtaaattacggatgacttcttcgtacacttcatgctaatggggcttcttttttctttatttgcctttatttacatatcggacgtggtatatattacggatcttacttattttttcatgcttgaatagtaggagttgttattttattcatagttatagcaacagcttttctaggttatgttttaccttggggtcaaatatctttctggggtgcaacagttattactaaccttttttctgctatcccttatattggaactgaactcgtacaatgaatttgaggcggatttgcagttgataatgcaacgctaactcgattttttacaattcatttcttattaccatttttagtagcagctgcaactctgatccatatcttatttattcatcaaactggagctaataatccgcttgggattgcaagacatattgataaagttccatttcatccttattttacttttaaagatgttgttggatttatagttatattgaccgtattaattttattaactcttctgaatccctacctccttggagatcctgacaattttgtgccagctaacccattagtcacaccagcacacattcaacctgaatgatactttttatttgcatacgctatcttgcgatcaattccaaacaaattgggaggagtaattgccctagctatatcaattgcaattttaataattttaccttttacccatacttctaaattccgaagactaactttttatcctttaaatcaaattttattttgatctttaattgcaattgttattcttctaacctgaattggagctcgacccgtcgaagatccttttgttattacagggcaaatcctgacagtagtgtatttcctttattatattgtcaatcctctttcactcttattatgggataaactgcttgattgatagtttagtttatttaaaacagatgttttgaaaacatcaataaggacactaaaacgtcttaactattgttctattttcaatatactaaattagttatagactaaatcatagaacaataacataatatttttatgcctatgaaaaaaattaaataattaagagaaactggtaaaaacctttttcaagctaaccctattaacttatcataacgaagacgaggaagagtccctcgaactcaaataaacgcaaatctcacccctaccaactttgcataaaaaaggggactagaaggacctccacctaaaaacaataatgcgaatagtgcccttataaacaaaattctagcatactcagctataaaaattaaagcaaaaccacctctcctgtactcagtattaaatccagacactaactctgattcgccttctgcaaaatcaaagggagttcgatttgtctcagctaaacaagaagcaaatcaaatcaaagctaacggcaatgtgacccacaaaaatcatacactttcttgatataaattaaaaagttctaaactaaaaccaccaactaaaaaaataaaagaaagcaaaattaaagcaagactaacttcataagagatagtctgagcaacagcacgaagcctacctaacaaagaatatttacagttagaagctcaaccagctcttatagttgaatagacacctaaccttaaacaacacaagaagaaaagaactcctatatttaaatttattattccaacttcataaggaattactaaccacacaattaatgcagtaaacaaactaaaaacaggtgaagcataatacggaagaaaattagattttacaggtaccgtttgctctttagtaaataacttcacagcgtccgcaaagggttgtagcagcccaataaaaccaactttatttggtcctttacgaatttggatatatcctaaaattttacgttctagtaaagtgacaaatgcaacacctacaagaacacaaataattaaaattaaataactaacaaatataactaaagctatcacaaactgttttattcaaacatttctgaataaatgtttattacttatagaaaactctatctaattagatcctaagtctaatgcatcacatctgccaaagtaatatagttaatctatacttaaaaattattttaattactaaatcctttcgtactaaagtaatttctgccttcttaaaagatagaaaccaacctggctcacgccggtttgaactcaaatcatgtaaaaatttaaaggtcgaacagacctacctccacaactcctacgccatggcgaatttttaattcaacatcgaggtcgcaaacttttttgtcgatatgaactctcaaaataaataacgctgttatccctaaagtaacttaaatttttaatcaacaacaaggatcattacacacaaatatctctgtattttagatttaaacagttacaaattatatcatcgtcgccccaacgaaataattcagtatataaataatattaaacttttaactcatctaattatatactaaattattaagctttatagggtcttatcgtccctttaaaatatttaagccttttcacttaaaagtcaaattcaattattgtatttgagacagtttgcttcttgtccaaccattcatacaagcctccaattaagagactaatgactatgctaccttcgcacggttaaaataccgcggccctttagtttgatcccagtgggcaggttagactttataaaccatcatatagacatgtttttgataaacaggcagaagctttatttgccgagttccttaacccacatcagccaatatttaaaatttattaatttttNNNNNNNNNNNNNNNNNNNNNNNNNNNNNNNNNNNNNNNNNNNNNNNNNNNNNNNNNNNNNNNNNNNNNNNNNNNNNNNNNNNNNNNNNNNNNNNNNNNNNNNNNNNNNNNNNNNNNNNNNNNNNNNNNNNNNNNNNNNNNNNNNNNNNNNNNNNNNNNNNNNNNNNNNNNNNNNNNNNNNNNNNNNNNNNNNNNNNNNNNNNNNNNNNNNNNNNNNNNNNNNNNNNNNNNNNNNNNNNNNNNNNNNNNNNNNNNNNNNNNNNNNNNNNNNNNNNNNaaaaccagatatcaaagaaatcgtttaacatttcatcactaaattaatattaaagatatttatgccacaataacctttttattaatttagctcttcctttttcgggatcaaaaaattatttttaaaattttaattttccctgatacacaaggtacaaaaatttacttttgctttcttattattaaattttcatttatttcactattcttttacaatacttttaactctagcctttatctcagttttcgattcaaaattttagatttctacttacttcttttatataaaaatatttttctcatttatattctaacactaaataacaatagcaaagatttataatactcaaaatataatcgatttgcacgataaaccttctcaacgtaagcgagatgctaaactataaagctttatttcgattatttctaggaacactttccagtacacctactatgttacgacttatttcattttaaatgaaagtgacgggcgatatgtacataatttagagcttataccaaaaaagcttattaaactttttttacaattacatccactgaaaataattctatcttcaatccgttataaataagtattattgtaactcatttctacttatctatcagctgcaccttgatctaatatatttaattttttttaatcccaataattaactttttcaagattatttaataatgacNNNNNNNNNNNNNNNNNNNNNNNNNNNNNNNNNNNNNNNNNNNNNNNNNNNNNNNNNNNNNNNNNNNNNNNNNNNNNNNNNNNNNNNNNNNNNNNNNNNNNNNNNNNNNNNNNNNNNNNNNNNNNNNNNNNNNNNNNNNNNNNNNNNNNNNNNNNNNNNNNNNNNNNNNNNNNNNNNNNNNNNNNNNNNNNNNNNNNNNNNNNNNNNNNNNNNNNNNNNNNNNNNNNNNNNNNNNNNNNNNNNNNNNNNNNNNNNNNNNNNNNNNNNNNNNNNNNNNNNNNNNNaatttttaattaactgttaactaaattacttttacttaatcttaaagtgtaaccgcgactgctggcacaaaacttagtcagacttcttataactaccaaatcaagctaccgcccataatttaatattttatactgtgattttaattttcttaacacgatttatacttttctaattaaacttatttttaataaatttactcatttttcactccacacaattatttacatgtatttaccagctataacgtaaaagtatcaagcaagaatcaaacttccaccaatgtacaaatagtattttttaatttttaacggtttaataaacatgctataattaaagaaatttaatataaacatNNNNNNNNNNNNNNNNNNNNNNNNNNNNNNNNNNNNNNNNNNNNNNNNNNNNNNNNNNNNNNNNNNNNNNNNNNNNNNNNNNNNNNNNNNNNNNNNNNNNNNNNNNNNNNNNNNNNNNNNNNNNNNNNNNNNNNNNNNNNNNNNNNNNNNNNNNNNNNNNNNNNNNNNNNNNNNNNNNNNNNNNNNNNNNNNNNNNNNNNNNNNNNNNNNNNNNNNNNNNNNNNNNNNNNNNNNNNNNNNNNNNNNNNNNNNNNNNNNNNNNNNNNNNNNNNNNNNNNNNNNNNNNNNNNNNNNNNNNNNNNNNNNNNNNNNNNNNNNNNNNNNNNNNNNNNNNNNNNNNNNNNNNNNNNNNNNNNNNNNNNNNNNNNNNNNNNNNNNNNNNNNNNNNNNNNNNNNNNNNNNNNNNNNNNNNNNNNNNNNNNNNNNNNNNNNNNNNNNNNNNNNNNNNNNNNNNNNNNNNNNNNNNNNNNNNNNNNNNNNNNNNNNNNNNNNNNNNNNNNNNNNNNNNNNNNNNNNNNNNNNNNNNNNNNNNNNNNNNNNNNNNNNNNNNNNNNNNNNNNNNNNNNNNNcttaatattgtgccactatgattttcaataaaaatgttagttagggagctagttagaaatgccaactaactccctaacttgcttttttgtcataacaaacctaccacgcaaaaatatagttagggagcccgttgggaaaatcatgattctcatgaaacttaggaaaaactattctaatcttatatacgagaccctatatgggtcgctcccatgcgccggcaacttcaattttatgggaaatttaacacaaacctctattttttgctcaaaaataaaagttctggtctcaaagttgaatagaaaatttcccatacgaaagtaaaactttgtagcttcttaaaattgtactatttttttaattatatatacatttaattaaatgtaaggagagagctcgtaacctagtcttctaactaagattgtacacaagagagcaaaaatatatttttaaggcgaatctaaaatgtaaacttttcattgaaatactttgttaactgaaaagtcgacaatttagttatataaatcgactaaataagatctataatgaaatctaagccctttaaaatggtccctttctcctgaggggagctcccatttcccaacgggcttNNNNNNNNNNNNNNNNNNNNNNNNNNNNNNNNNNNNNNNNNNNNNNNNNNNNNNNNNNNNNNNNNNNNNNNNNNNNNNNNNNNNNNNNNNNNNNNNNNNNNNNNNNNNNNNNNNNNNNNNNNNNNNNNNNNNNNNNNNNNNNNNNNNNNNNNNNNNNNNNNNNNNNNNNNNNNNNNNNNNNNNNNNNNNNNNNNNNNNNNNNNNaaaatatgatgcctgaaaaagggctgtcttgataggacagattatgtaatttttttactcatgttatctatatacaatggaattccaccaattctttaaagatcaaaacttttcgtgccgtttacaccagtatacaaaagataagctaattctaagctaatgggttcataccccgtttatgagagcataaacctctctctttttaatgctaatttctccctctcaattaatatttattttaaccctaatttcaggaacaattttatctatttcttccacttcatgatttggggcctgagcaggattagaactaaaccttttgtcttttattcctttaattattacaaagaataatcaatattcttctgagtctgcgcttaaatactttcttgttcaagctcttggatctgctattattattttttcagcctcaattatattaatttctcccagcttcgcgccactttgtttggcgcttgcccttcttcttaaactaggagctgctccattccatttttgattccctcaagttatagaaggaataaattgaatccaatctattgtacttataactattcaaaaaattgctcctatactcctactctcatatcttacttttaatttcttagttacaactattttattttatgcaattatcctatcagcaatcattggagcagttggtgggattaatcagactatacttcgaaaaattatagctttttcttctattaatcacatagcatgaatactttctgctattttaattagtgaaaatatatgaacgatatactttactttttactctttaatatcttcttcagtagcattaatctttcacttccaacagatttttcatttttcccaaattacttctaataatgcttccccattacctaataagattcttatgctattatctttgctttctctaggaggactacctccttttactggcttttttccaaaatgaattttgatccaagaaataacctctagttatttttttatgcccttattagttcttcttgcatctaccttgatttctctatattactatttgcgaatctcaatttcgacattagttcttttttcaccaaaattgaaatgatcgtctccgcaccgaagacaaagattctttacccccttaatagcatttatcaatcttttcggactttttgtcccatcagtttttattatattctaagattttaagttatttaaactaacatccttcaaagttgtcaaaaaaagaaaatcttttaaatcttaaaatgctttcatttcaatatttttttgttaagccccagtgatatacacatctttagatttgcaatctaacgtcttaataatttccactatgcagcctaataagaaagtttaaacttgtttatagatttacaatctatcgcctattcctcagccacctt
>Vig01
atcacgcaacgatgactcttttcaacaaatcataaagacattggtaccctatattttatcttcggagcatgagcaggcatagtaggaacttcattgagactggtaattcgtgctgaattaggtcaaccaggaagcctcattggtgacgatcaaatctacaatgtagttgtgaccgctcacgcttttgtaataatttttttcatagttatacccattataattggaggcttcggcaactgacttgtaccacttatactaggagctccagatatagcattccctcgtataaacaatataagattttgactgctccccttttccttaacattattattaacaagaggaatagtagaaagtggagtaggaactgggtgaactgtctaccctccactctcagcagcaatcgctcatgctggcgcttctgttgatttaggaattttctcgcttcatctagctggagtttcatctattttgggtgcagtaaattttatgacaactgctattaatatacgaagaaaaggtataacaatagaccgaatacccttatttgtatgatcagtatttattacagcagttcttttgctactttcccttcctgttctagcaggagctattactatacttttaacagatcgaaacttaaatacttcattcttcgacccagcagggggaggagacccagttctctaccaacacttattctgattctttgggcatcctgaagtttatattcttattctccctgcctttggcataatttctcacattgttacacaagaatccgggaaaaaagaagcctttggaactctaggaataatttatgctatgatagcaattggaattcttggtttcgttgtttgagcacaccacatatttaccgtaggtatggatgttgatacacgagcttattttacttccgccacaataattattgcagttcctacaggaattaaaatttttagatgactaggtactctccaaggtactcaaattaattatagcccatctcttctctgagccttaggttttatttttctctttacagttggtggtcttacaggagtagttcttgctaattcgtctattgacattattcttcacgacacatactatgttgttgctcactttcattatgttctgtctataggcgcagtttttggcatctttgcaggaatcgcccactgatttcccctatttacaggcttatctataaatcctaaatgattaaaaattcactttttaactatatttactggtgtaaatatcactttcttccctcaacatttcttaggattaaatggaatgccgcgacgatactctgattatcctgacgcattcactgcatgaaatgttttatcttctattggatcaataatttctcttgtagccgttcttagattcattattattgtatgagaagccttggtagttaaacgaacagttatattttctttatttttacctacttcaattgaatgacagcatgcttaccctccagctgatcacagttatatagaaattcctataatcactaactactaaaatgacagatagatgtgcaggatttaagctcctgttagggaaaattatttccttttagtaatggcaacatgaggtcacctaggattccaagacagcgcgtcaccccttatagagcaacttattttcttccatgaccatactatggttgtgctaattttaattactacttttgttggctatataatagccgctatattccccaatgcttttgttaatcgtttcctccttgaaaatcaaacaattgaagtaatttgaacaatccttcctgctattattcttatttttattgctttaccttcacttcggttactctatcttctagatgaagttaataatcctagaatcactcttaaaacaattgggcatcaatgatactgaagatatgagtattcagacttcctacaagtagagtttgattcctacataaccccatctaacgaaatagacttgtctgggtttcgacttttagacgtagacaaccgaactgtgttacctataaacacacaggtccgtatgttagtaactgcagctgatgttattcactcttgaactgtcccagctctaggagtaaaagcagatgcaattcccggtcgccttaaccaaattagatttatggttaaccgccccggattatttttcgggcaatgttcagaaatttgtggggctaatcatagatttataccaattgtagtagaaagtgtgtcagtctcagcctttttaaattgaatctcctcctcatccgatctatcacccgatgactgaaatgcaagtataggtcttttaaacctatcatagtagaggcacctacttctggtggaaaaagttagttaattaataatatgagcttgtcaagctcaagtaattccgttggaatactttttgatgcctcaaatagcacctcttttatggttaaatctattttttatatttcttgttgggtttcttttattttttattttaaactattttataaaatccccacttaaaatatccgcttcaattgaattaaagactcaacaccaaaaagcctgaaaatgataacaagactattttctatttttgagccttcttcaagaatcttctctttatcaattaattggttatcaacttttgttggattactttttgttccttatctctattgagctgcaccttcacgttgagcattagtttggtccaaaattatgcaacttcttcacaatgagtttcaagctatcttaggacaagccactaaaggttcaactattttattcatttctttatttagatttattatatttaataatactctcgggcttctcccgtatgtgtttactagatccagacaccttgcgataactcttgcgcttgctttacctttatggctaacttttattttatttggttgaatcaaccatacccaacatatactcgctcatatagttcctcaagggacgccagggcttctaataccatttatagtgttagtagagactttaagaaatattattcgaccaggaactttagccgttcgactagcagctaatataattgcagggcatcttttgttgacacttttaggtaatataggtccctccttgtctttgactttagtgtcatttttaatgttagctcaaatccttcttttaatactggaatctgctgttgcaatgattcaatcgtatgtatttgctgtcctaaggactttatatgctagagaagttaactaatgtcatcatcacacggacaccacgcttaccatttagtcgatataagaccctgacctttaacagggtcagtgagagccataatactaaccacagggcttgttaagtgatttcaccagtttaacatagacttgctacttctaaggtttttagctactattttaacaataattcaatgatgacgagatgtaacacgtgaggggacctaccaagggctccacacccaagttgtaataaaaggacttcgttgaggaataattctatttattgtatcagaagtgttgttctttttctctttcttttgagcattttttcatagtagactttctccaacaattgaaattgggatatgttggccaccagttggaatccaaccttttaatcctttccaaattccgcttttaaacacaactattcttttgtcctccggagctaccgtaacatgggcacatcatgctattacaagatcaaatcactcagaagcaatccaaagtcttgctttaactatttttttaggattatatttttcagctcttcaagctttcgaatatgcagaagcttcttttacaattgccgactctgtctacgggtctactttttttgtagcaactggtttccacgggcttcatgttatcattggaacttccttcttagctatttgcttctaccgactttataaatgtcacttttcttcggaccatcattttggttttgaagcagctgcttgatactgacactttgtagatgttgtatggctatttttatatatctttatctattgatgaggagggtaattaattttttaatataacaagtatatttggcttccaaccaaaaagtctagaatttctagaaaaattaattttcattatgtttattgtagtttcaacaacttttgtaattagatctgtagttataatccttgcctcgattttgtcaaaaaaacttattacagatcgagaaaaaaattccccatttgagtgtggatttgatcctaaaggctcagcacgacttcctttttctttacgcttctttttaattgcagttattttcttgatttttgacgtagaaatcactctcttacttcctcttgcttcaattattcacttaacaaatatattttcttgggctcttactggggttttatttttattgattctgctttttggactttactatgaatggcaccaaggtgctttagaatgatcctattagagctatattcaatttatgatttatgagttgcattcataaggtgtttttataaactggctttaagattaaaaagcgaagtattgcacttagtttcggcctaaggtttgatctaatgtaggtctttaatctttggaagaagccaaaatagaggcccatcactgttaatgatgaaactggattttttatccctttcaaggaaatatttatgccaaaaaaagaagcttctaacttcattttaagcggttgaattccgtttatatttcttttttatagtgtaaataacacgctacattttcgttgtagaactgaagtactaacttctaaaaattctgattgattacaaaaaaattagattttggttaagaaatttttacttataggcaaatttgccacccttgctgcttcaaagcaaaattctgatcttaaattttgtaagtaaattatgataaaaaatacaacaattacccagaatagaaacctttttatataaatccttacacttctactttgagaaacttgaaggtatcctgattgaggtataacattaaaatataaaccttgacccccaaaatgttcggatcatccatagccaccaaccttcatacatgcacctgcagtttttaacctaatgtaatttaaattaaaagtagataaaaaaggcataaatcacatagaccctataaacactactttgctgtaactttttaatctacgcaatctatagcttacacttataatatttaaaagatagccaattaaagcacctaacacccttaatgctaaagccaacactttaaacgtgaaagttaaacaaattatatatgattcagggaagatcacccaagacaaaaaagctccgcccgtaacgtcaccaatactcaaccttatcatcgatctggttgtaacaacacttttatcgttaacttggccctccagctgatcacagttatatagaaattcctataatcactaactactaaaatgacagatagacgtgcaggatttaagttcctgttagggaaaattatttccttttagtaacggcaacatgaggtcacctaggattccaagacagcacatcaccccttatagagcaacttattttcttccatgaccatactatagttgtgctaattttaattactacttttgttagctatataatagcccctatattccccaatgcttttgttaatcgtttcctccttgaaaatcaaacaattgaagtaatttgaacaatccttcctgctattattcttatttttattgctttaccttcagttcggttactcaatcttctagatgaagttaataatcctagaatcactcttaaaacaattgggcatcaatgatactgaggatacgagtattcagacttcctataagtagagtttgattcctacataacctcatctaacgaaatagacttgcctgggtttcgacttttagacgtagacagccgaactgtgttacctataaatacacaggtccgtatgttagtaactgcagctgatgttattcactcttgaactgtcccagctctaggagtaaaagcagatacaattcccggtcgccttaaccaaattagatttatggttaaccgccccggattattttcgggcaatgttcagaaatttgtggggctaatcacagatttataccaattgtagtagaaagtgtggcagtctcagcctttttaaattgaatctcctcctcatccgacctatcacccgatgactgaaatgaaagtataggtcttttaaacctgtcatagtagaggcacctacttctggtggaaaagttagttaattaataatatgagcttgtcaagctcaagtaattccgttggaacactttttgatgcctcaaatagcacctcttttatagttaaatctattttttatatttcttgtcgggtttcttttattttttattttaaactattttataaaatccccacttaaaatatccgcttcaattgaattaaagactcaacaccaaaaagcctgaaaatgataacaagactattttctatttttgagtcttcttcaagaatcttctctttatcaattaattggttatcaacttttgttggattactttttgttccttatctctattgagctgtaccttcacgttgagcattagtttggtccaaaattatgcaacttcttcacaatgagtttcaagctatcttaggacaaaccactaaaggttcaactattttattcatttctttatttagatttgttatatttaataatactctcggggttttcccgtatgtgtttactagatcgagacaccttgcgataactcttgcgcttgctttacctttatggctaacttttattttatttggttgaaccaaccatacccaacatacactcgctcatatagttcctcaagggacgccagggcttctaataccatttatagtgttagtagagactttaagaaatattattcgaccaggaactttagccgttcgactagcagctaatataattgcagggcatcttttgttgacacttttaggtaatataggttcctccttatctttgactttagtgtcatttttaatgttagctcaaatccttcttttaatactggaatctgctgttgcaatgattcaatcgtatgtatttgctgccctaaggactttatatgctagagaagttaactaataccatcatcacacggacaccacgcttaccatttagtcgatataagaccctgacctttaacagggtcagtgagaaccataatactaaccacagggcttgttaagtgatttcaccagtttaacatagacttactacttctaaggttttagttactatttcaacaataattcaatgatgacgagatgtgacacgtgaggggacctaccaagggctccacacccaagttgtaataaaaggacttcgttgaggaataattctatttattgtatcagaagtgttgttctttttctctttcttttgagcattttttcatagtagactttctccaacaattgaaattgggatatgttggccaccagttggaatccaaccttttaatcctttccaaattccgcttttaaacacaactattcttttgtcctccggagctaccgtaacatgggcacatcatgctattacaagatcaaatcactcagaagcaatccaaagtcttgctttaactatttttttaggattatatttctcagctcttcaagctttcgaatatgcagaagcttcttttacaattgcaaactctgtctacaggtctactttttttgtagcaactggtttccatgggcttcatgttatcattggaactttcttcttagctatttgcttctaccgactttataaatgtcacttttcttcggaccatcattttggttttgaagcagctacttgatactgacactttgtagatgttgtatggctatttttatatatctttatctattgatgagaagggtaattaattttttaatataacaaatatatttagcttccaaccaaaaagtctagaatttctagaaaaattaattttcattatgtttattgtagtttcaacaacttttgtaattagatctgtagttataatccttgcctcgatcttgtcaaaaaacttattacagatcgagaaaaaaaattccccatttgagtgtgaatttgatcctaaaagctcagcacgacttcctttttctttacgcttctttttaattgcagttattttcttgatttttgacgtagaaatcactctcttacttcctcttgcttcaattattcacttaacaaatatattttattgggctcttactggggttttatttttattgattctgctttttggactttactatgaatggcaccaaggtgctttagaatgatcctattagagctatattcaatttataatttatgagttgcattcataaggtatttttataaactggctttaagattaaaaagcgaaatattgcacttagtttcggcctaaggtttgatctaatgtaggtctttaatctttggaagaacccaaaatagaggcccatcgctgttaatgatgaaactagattttttacccctttcaaggaaatatttatgtcaaaaaaagaaacttctaacttcattttaagcggttgaattccgtttatatttcttttttatagtgtaaataacacgctacattttcgttgtagaactgaagtactaacttctaaaaattttgattgattacaaaaaattagattttgattaagaaatttttacttacagacaaatttgccacccttgctgcttcaaagcaaaattctgatcttaaattatgtaagtaaattatgataaaaaatacaacaattacccagaatagaaacctttttatgtaaatccttacacttctactttgagaaacttgaagatatcctgattgagatataacattagaatataaaccttgacccccaaaatgttcggatcatccatagtcaccaaccttcatacatgcacctgcagtttttaatctaatataatttaaattaaatgtagatagaaaaggtataaatcacatagaccctataaacactactttgctataactttttagtctacgcaatctatagtttacacttataatatttaaaagatagccaattaaagcacctaacacccttaatgctaaagccaacactttaaacgtgaaagttaaacaaattatatatgattcagggaagatcacccaagacaaaaaagctccgcccgtaacgccaccaatactcaaccttatcatcgatctggttataacaacacttttatcgttaacttggcttattctactcaaattaaataaacccgtcaaactataataaactaaacgaaatctgtaacaaacagttaatcctgtggccaaagcatataaaatgaaagccaataaattaatatttcttataaaagctacttctaaaattaaatctttagaataaaatcctgccaaaaatggtattccacataaagctaaattagccaaatttatacaagttctagttaaaggtattctgaaaactaatctccccatacaacgaatatcttgatattcttttacagcatgaataactactccggcgcatataaataaaagtgccttgaacaaagcatgagctaataaatggaaaaaagctaaatcagcaaaaccaagagctaaaatccttaatataacaccaagctgacttaatgttgataaagcaatgatcttttttagatcatactcaaaattagcccctaaccctgctataaatattgttagacaagaaataattaataaaacagactgggcttctgatcctattaaagctgggctaaaccgaattaataagtagacacctgccgtaactagagtggaagaatgaactaaagcggatactggagtaggagctgccatggcagctggaagtcaagcagaaaaaggaatttgtgctctttttgttatagctgctaacacaactaaacattttattagtaacaaatcagaatccctcatatatcttctgtacagaataaaatttcaaccccctgctataaatattaaagaaattctaaggagaatggcaacatcaccaacccgattagataaaactgttaatattcccgcatttgcagacttttcattttggtaaaaaataactaatgcatatgatactaaaccaagcccgtcccaacctaacaagattctaattatatttggccttacaattaaagcacctatagacagcacaaaagcaagaactaaatatatgaagcgattaaatcttttgtctccttctatatagtcacctctgtagaataacactattgaagaaataaaaagtacaaatcctaaaaatataaaagaaattcaatcaaaaattaaagttattacgactgaagaagaatttaaagttataatttcccattcaattattgtcacactattataatacaaacttatgagagacaacaaaatgcaactaaaagctcttctgcataaaaacaccaacctagttaaatgtatagtaatatatcaaatcacggtttaaaataaataacttataatttcggcaccacaaaccaacgtttttattaaactatttaaactaaaatcttggtaaaattatagccgttttcacaataagaacatttaaaggcaatcaatgtagtattaaaaccaaatattcagaaacttttcccgaacaacaagaaaacaatgaattaaaaaacaatccatgctgtcttattgaatatatgtataaagtgtatgcagctctaaaaaaagacaataaaccaatcccaaacatactaagttttcttcaccttactacacttaaaatcaggctgatttcccctaataaattaattgtaggaggagctgctatattaccaattcttaataaaaatcatcacaatcccaacctaggtatgaaatttaataaacctttattcactaataatcttcgacttcctaaacgctcgtaaactatattagcaagacaaaaaagcccagaagagcataatccgtgtcctactataattactacagctccagtttggcctcatcaaccaaaaaccactaatcccctcaatactaaacctatatgggctactgaagaataagcaatcagtgacttaatgtctacttgacgcagacatataaatcttacaattaccccacctaaaattctgacactgactcaaaatcaagaaaatattttattaacttcagggaataaaaaaagaacgcgaatcaagccgtaaccacctaattttaataaaacaccagccaaaattattgaccctgctacaggagcttcaacatgagctttagggagtcataaatgaactagatatataggaagtttcactacaaaagcaaaaattgtacaaaaataccacataaaagtaataaaattagatctttcaacgcatggaactaaacctatcgttaacctgccacctaacctataaaatcttaataaagaaacaagtaaaggtaaagaagcaaacaatgtataaaataacatatacactccagcctgaattcgctcaggctggtaaccccagcctaaaattaaaattaaagtaggaattaaagatctttcaaacctgatataaaacaaaagataatctgttgctgaaaacgttaaaagcaatgccaatagcaatagtaaatttacaactaaaaacccatcaggagagttattagtttttttaattctttggcttgcacaaacaactaaagccatgattcatattcttaacataattaaaataaaacctagatggtccgaacctaatcttaatcccaatcctgaaacagaaaaatcatgccccataaaacacctaaaaataaaacatattaaaaacaaagaaatttgaatgaaccaccactctttaacaaacgcaatcaataaaatatttataaaaataaactttaacattgtaatgttctaaaacttctgaaacaatcgtttccgtgagtccgcacaatagaaatcaataaagaaagacccaaagcaccttcacaagctgccatagtcaaaaaaaataaagtaaaataggcttcgattcctactttagctaaacaaattactatgactcaaaaaattcctaatataataaattccaaactaagaagaactctaagtaaatgttttcgattagaaacaaaatttcataacccacaaaaaacaacgacaagaggaacgaaaataaatattaatctaagaattgacattagttttaatagtttaaaccaaaactttggtcttgtaaaccaaaaatgaaatttattttcttaaaacttcagagaaaaaagtaaacttttatctttaattcccaaaactaatattttattaaactactctctgaaatcttgttttttattcttcctcttatttttgcaacttcattactcttcacacgtcttattcatcctttatctataggcctcacattattgattcaaactgttataatttcacttgctgcagggttaaacaacaactctttttggttctcatacattctttttcttatttttttgggggctatattagtattatttatttatgttgcctcacttgcttctaatgagccattcaaattctcagccacagctttaatagttatttcaagattttctttatttttaacagctttcataatactaaaagaccctctttatgttactcctgatatttccattatcagatcaacgatttcttcagatatattttcgcttgatgctacttctactctagtaagaactatttatagcccaccaacaatatcttttactttatttatagttctttatcttttattaactcttattgttattgtaaaaattgttaatctttattcaagaccacttcgactatcctactaatgacgacacctattcgtaaaagccatcccctttttaaaattgctaacggagctttagtagatatacctattccaagaaatatctcgacattctgaaactttggatctttattaggcttatgcttagttgtccaaattgttactggtctttttcttgctatacactatactgctcatattgatttagctttctctagtgttgcccatatttgtcgagatgtaaattacgggtgacttcttcgtacacttcatgctaatggggcttcttttttctttatttgcctttatttacatatcggacgtggtatatattacggatcttacttattttttcatgcttgaatagtaggagttgttattttattcatagttatagcaacagcttttctaggttatgttttaccttggggtcaaatatctttctggggtgcaacagttattactaaccttttttctgctatcccttatattggaactgaactcgtacaatgaatttgaggcggatttgcagttgataatgcaacgctaactcgattttttacaattcatttcttattaccatttttagtagcagctgcaactctgatccatatcttatttattcatcaaactggagctaataatccgcttgggattgcaagacatattgataaagttccatttcatccttattttacttttaaagatgttgttggatttatagttatattgaccgtattaattttattaactcttctgaatccctacctccttggagatcctgacaattttgtgccagctaacccattagtcacaccagcacacattcaacctgaatgatactttttatttgcatacgctatcttgcgatcaattccaaacaaattgggaggagtaattgccctagctatatcaattgcaattttaataattttaccttttacccatacttctaaattccgaagactaactttttatcctttaaatcaaattttattttgatctttaattgcaattgttattcttctaacctgaattggagctcgacccgtcgaagatccttttgttattacagggcaaatcctgacagtagtgtatttcctttattatattgtcaatcctctttcactcttattatgggataaactgcttgattgatagtttagtttatttaaaacagatgttttgaaaacatcaataaggacactaaaacgtcttaactattgttctattttcaatatactaaattagttatagactaaatcatagaacaataacataatatttttatgcctatgaaaaaaattaaataattaagagaaactggtaaaaacctttttcaagctaaccctattaacttatcataacgaagacgaggaagagtccctcgaactcaaataaacgcaaatctcacccctaccaactttgcataaaaaaggggactagaaggacctccacctaaaaacaataatgcgaatagtgcccttataaacaaaattctagcatactcagctataaaaattaaagcaaaaccacctctcctgtactcagtattaaatccagacactaactctgattcgccttctgcaaaatcaaagggagttcgatttgtctcagctaaacaagaagcaaatcaaatcaaagctaacggcaatgtgacccacaaaaatcatacactttcttggtataaattaaaaagttctaaactaaaaccaccaactaaaaaaataaaagaaagcagaattaaagcaagactaacttcataagagatagtctgagcaacagcacgaagcctacctaacaaagagtatttacagttagaagctcaaccagctcttatagttgaatagacacctaaccttaaacaacacaagaagaaaagaactcctatatttaaatttattattccaacttcataaggaattactaaccacacaattaatgcagtaaacaaactaaaaacaggtgaagcataatacggaagaaaattagattttacaggtaccgtttgctctttagtaaataacttcacagcgtccgcaaagggttgtagcagcccaataaaaccaactttatttggtcctttacgaatttggatatatcctaaaattttacgttctagtaaagtgacaaatgcaacacctacaagaacacaaataattaaaattaaataactaacaaatataactaaagctatcacaaactgttttattcaaacatttctgaataaatgtttattacttatagaaaactctatctaattagatcctaagtctaatgcatcacatctgccaaagtaatatagttaatctatacttaaaaattattttaattactaaatcctttcgtactaaagtaatttctgccttcttaaaagatagaaaccaacctggctcacgccggtttgaactcaaatcatgtaaaaatttaaaggtcgaacagacctacctccacaactcctacgccatggcgaatttttaattcaacatcgaggtcgcaaacttttttgtcgatatgaactctcaaaataaataacgctgttatccctaaagtaacttaaatttttaatcaacaacaaggatcattacacacaaatatctctgtattttagatttaaacagttacaaattatatcatcgtcgccccaacgaaataattcagtatataaataatattaaacttttaactcatctaattatatactaaattattaagctttatagggtcttatcgtccctttaaaatatttaagccttttcacttaaaagtcaaattcaattattgtatttgagacagtttgcttcttgtccaaccattcatacaagcctccaattaagagactaatgactatgctaccttcgcacggttaaaataccgcggccctttagtttgatcccagtgggcaggttagactttataaaccatcatatagacatgtttttgataaacaggcagaagctttatttgccgagttccttaacccacatcagccaatatttaaaatttattaattttttaatattttactatttacaaaattttctactaataaaatcattttatctatagatacaaaaattatcaacatttttagatacagctacaagaagaatataaataactttaatttaaaaattagttaaaacactttattcatatggctacttctaagcctaattcaactattaaataaatttctcctatacttttttatattttgaataagaagctcgaccctcctattcttacatttaattttctttaaatattaaaactgaattaaattcatttttctaaaaaccagatatcaaagaaatcgtttaacatttcatcactaaattaatattaaagatatttatgctacaataacctttttattaatttagctcttcctttttcgggatcaaaaaattatttttaaaattttaattttccctgatacacaaggtacaaaaatttacttttgctttctNNNtattaaattttcatttatttcactattcttttacaatacttttaactctagcctttatctcagttttcgattcaaaattttagatttctacttacttcttttatacaaaaatatttttcttatttatattctaacactaaataacaatagcaaagatttataatactcaaaatataatcgatttgcacgataaaccttctcaacgtaagtgagatgctaaactataaagctttatttcgattatttctagggacactttccagtacacctactatgttacgacttatttcattttaaatgaaagtgacgggcgatatgtacataatttagagcttataccaaaaaagcttattaaactttttttacaattacatccaccttctttgaaaataattctatcttcaatccgttataaataagtattattgtaactcatttctacttatctatcagctgcaccttgatctaatatatttaatttttttaatcccaataattaactttttcaagattatttaataatgacggtatacaaactgtaaaatttaccaagataagtaagattctgcgtgttttatcgtttatagaacaagttcctctaacaagactaaaataccgccaaattctttgattttaaagaatataactattaatattcaagcatttaaattttactcccaggtgtaatagggtatctaatcctagttcataccctggcatctacagtttcatcttttttatatactaatttaatttactaattaacaatctaattttaccttttattaaaataaactaaactaacttataaatttttaattaactgttaactaaattacttttacttaatcttaaagtgtaaccgcgactgctggcacaaaacttagtcagacttcttataactaccaaatcaagctaccgcccataatttaatattttatactgtgattttaattttcttaacacgatttatacttttctaattaaacttatttttaataaatttactcatttttcactccacacaattatttacatgtatttaccagctataacgtaaaagtatcaagcaagaatcaaacttccaccaatgtacaaatagtattttttaatttttaacggtttaataaacatgctataattaaagaaatttaatataaacattaaaattaacaatataaatatgattatgagttttaataattgagcatattaatatcagttatttattactaaaaaaaatctgtcccacgcccaagtcaagctaaaaaattatgaaggtaaaataccatttcatgcagctttgaaagaaacctcgacaaaattggaaattgttatgaagtttgttagaagtgctaactagctccctaacaacaaagtgaagttagggacttagttagcactctccactaacttactaaccttaaaaaaaatatttgagttatagtaatatatctacatatttcaaacctgaaaatcaaatttttaaaagtgctggtctgcttcaaaacgcgtcaatatactaaacaccgaaattttgattatgatttttttttataattaaaatataagtattttaaaatttgtaaccgcacatgggtcgctaccatgcgccggcaacttcaattttttttaaaaaaaatgagaatttaccttcacaataaataatcacatcaaaactaccatatttaaataattttttatgctgaaattcaacaaatttagcggttaaaatcattcttaatattgtgccactatgattttcaataaaaatgttagttagggagctagttagaaatgccaactaactccctaacttgcttttttgtgataacaaacctaccacgcaaaaatatagttagggagcccgttgggaaaatcatgattctcatgaaacttaggaaaaactattctaatcttatatacgagaccctatatgggtcgctcccatgcgccggcaacttcaattttatgggaaatttaacacaaacctctattttttgctcaaaaataaaagttctggtctcaaagttgaatagaaaatttcccatacggaagtaaaactttgtagcttcttaaaattgtactatttttttaattatatatacatttaattaaatgtaaggagagagctcgtaacctagtcttctaactaagattatacacaaaaacgaaaaatatatttttaaggcgaatctaaaatgtaaacttatataatttcattgaaatacttgattaactgaaaagtcgataatttagctgtataaatcgactaaataagatctataatgaaatctaagccctttaaaatggtcacttcttcctgaggggagttcccatttcccaacgggcttagatttctattgggagagggaattttataattacagaaggctgaatataaatcataactgtcccagatatataatattaaatttattatatacatttaaatgtatatataatatatatatatactatcataaattatattttcttaattttctatttttttattatttattttacaaataatatttacactaacctcattatattaaaatatgatgcctgaaaaagggctgtcttgataggacagattatgtaatttttttactcatgttatctatatacaatggaattccaccaattctttaaagatcaaaacttttcgtgccgtttacaccagtatacaaaagataagctaattctaagctaatgggttcataccccgtttatgagagcataaacctctctctttttaatgctaatttctccctctcaattaatatttattttaaccctaatttcaggaacaattttatctatttcttccacttcatgatttggggcctgagcaggattagaattaaaccttttgtcttttattcctttaattattacaaagaataatcaatattcttctgagtctgcgcttaaatactttcttgttcaagctcttggatctgctattattattttttcagcctcaattatattaatttctcccagcttcgcgccactttgtttggcgcttgcccttcttcttaaactaggagctgctccattccatttttgattccctcaagttatagaaggaataaattgaatccaatctattgtacttataactattcaaaaaattgctcctatactcctactctcatatcttacttttaatttcttagttacaactattttattttatgcaattatcctatcagcaatcattggagcagttggtgggattaatcagactatacttcgaaaaattatagctttttcttctattaatcacatagcatgaatactttctgctattttaattagtgaaaatatatgaacgatatactttactttttactctttgatatcttcttcagtagcattaatctttcacttccaacagatttttcatttttcccaaattacttctaataatatttccccattacctaataagattcttatgctattatctttgctttctctaggaggactacctccttttactggcttttttccaaaatgaattttgatccaagaaataacctctagttattttttcatgcccttattagttcttcttgcatctaccttgatttctctatattactatttgcgaatctcaatttcgacattagttcttttttcaccaaaattgaaatgatcgtttccgtaccgaaggcaaagattctttacccccttaatagcatttatcaatcttttcggactttttgtcccatcaatttttattatattctaagattttaagttatttaaactaacatccttcaaagttgtcaaaaaaagaaaatcttttaaatcttaaaatgctttcatttcaatatttttttgttaagccccagtgatatacacatctttagatttgcaatctaacgtcttaataatttccactatgcagcctaataagaaagtttaaacttgtttatagatttacaatctatcgcctattcctcagccacctt
